# Supplementary material for: Development of a character qualities test for medical students in Korea using polytomous item response theory and factor analysis: a preliminary scale development study
Source: J Educ Eval Health Prof. 2023 Jun 26;20:20. doi: 10.3352/jeehp.2023.20.20 (PMC10356546; doi:10.3352/jeehp.2023.20.20)
Supplement: Supplementary file 1 [file jeehp-20-20-dataset1.xlsx]

## Sheet: student
Person	School	Age	Year	itm1	itm2	itm3	itm4	itm5	itm6	itm7	itm8	itm9	itm10	itm11	itm12	itm13	itm14	itm15	itm16	itm17	itm18	itm19	itm20	itm21	itm22	itm23	itm24	itm25	itm26	itm27	itm28	itm29	itm30	itm31	itm32	itm33	itm34	itm35	itm36	itm37	itm38	itm39	itm40	itm41	itm42	itm43	itm44	itm45	itm46
1	Kon	23	4	1	4	4	3	4	4	4	4	4	4	4	4	4	4	4	4	4	4	4	4	4	4	4	4	4	4	4	4	4	4	4	4	3	4	3	4	3	3	4	3	4	4	3	4	4	3
2	Kon	26	4	4	3	3	2	4	2	4	2	3	3	3	3	4	4	3	4	3	2	3	4	4	3	3	4	3	3	3	3	4	4	4	3	4	4	4	4	3	3	3	5	3	3	4	3	4	3
3	Kon	22	4	3	5	5	4	4	4	4	4	4	3	4	4	3	3	4	4	4	3	4	3	3	4	4	2	3	4	3	4	3	3	3	3	4	4	4	3	4	4	4	3	4	2	3	3	4	4
4	Kon	23	4	4	4	5	4	5	4	3	2	4	4	3	4	4	5	4	3	4	4	5	4	3	4	4	4	3	4	5	4	4	3	3	4	4	4	4	3	3	5	4	5	3	4	4	3	2	4
5	Kon	23	4	3	4	4	3	3	4	4	3	4	4	4	4	3	3	4	4	3	3	4	4	4	3	4	4	4	4	4	3	4	4	4	4	4	4	4	4	4	4	5	4	4	2	4	4	4	4
6	Kon	21	4	4	4	5	4	4	3	3	2	4	4	5	4	4	3	3	4	4	1	4	5	4	3	3	3	5	3	4	3	4	3	4	5	4	2	4	4	3	3	4	3	3	4	4	4	3	2
7	Kon	23	4	4	4	3	4	3	3	5	4	3	2	3	4	3	4	4	4	3	4	3	4	3	3	3	3	4	3	3	4	3	4	3	4	2	4	3	3	3	4	3	4	4	4	3	4	3	4
8	Kon	22	4	5	5	5	4	5	3	4	3	3	2	5	5	5	1	5	5	4	2	4	4	4	4	5	2	4	4	4	5	3	3	3	3	3	2	5	5	4	5	5	4	5	5	2	5	5	2
9	Kon	26	4	4	5	4	4	5	4	5	3	4	2	5	5	3	2	5	3	5	4	4	2	2	4	5	2	4	4	4	4	5	5	5	2	5	3	4	3	5	5	5	2	4	2	4	4	2	4
10	Kon	22	4	4	5	4	3	4	4	5	4	3	4	5	4	4	3	4	5	4	3	4	4	3	5	4	3	5	4	3	5	3	4	5	2	4	4	5	2	3	5	4	3	4	5	4	3	4	5
11	Kon	23	4	4	4	4	3	4	3	4	5	4	4	3	4	4	4	3	4	4	3	4	5	4	4	3	4	5	4	4	4	4	5	4	4	4	3	4	4	4	5	4	4	4	5	4	3	4	4
12	Kon	24	4	4	3	4	4	4	4	3	2	5	2	4	4	3	5	4	3	4	4	4	3	4	5	3	4	3	3	4	4	3	4	4	5	4	3	3	4	5	4	4	3	3	4	5	5	4	4
13	Kon	24	4	3	4	4	3	4	5	3	3	4	3	5	4	3	2	4	2	4	4	4	4	3	4	4	2	4	4	4	3	2	4	4	2	4	4	4	4	4	4	4	2	4	2	2	4	3	4
14	Kon	23	4	3	4	2	3	3	4	3	4	4	3	3	3	4	3	3	3	4	3	2	3	3	3	4	3	4	2	2	4	5	3	4	5	3	4	3	4	3	3	4	4	5	2	2	1	2	3
15	Kon	26	4	2	2	2	1	2	5	4	1	5	5	4	2	1	2	5	5	5	4	3	1	3	5	4	4	3	4	4	4	2	4	4	4	5	4	5	4	2	4	4	5	5	1	2	2	2	5
16	Kon	24	4	4	4	4	3	4	4	4	4	4	4	4	4	4	4	4	4	4	3	4	4	4	4	4	4	4	4	4	5	4	4	4	4	5	5	5	5	5	5	5	5	5	5	5	5	5	5
17	Kon	21	4	4	5	4	3	4	5	4	4	4	2	3	4	2	2	4	4	5	4	4	5	4	4	4	5	5	5	4	4	5	3	4	2	5	4	4	2	4	4	4	1	5	2	4	4	5	5
18	Kon	21	4	1	5	4	2	4	4	4	2	5	4	5	5	5	4	4	4	4	2	4	2	4	5	2	4	3	5	5	1	5	4	4	4	5	4	4	4	3	5	5	4	5	1	2	4	1	4
19	Kon	21	4	5	5	5	2	2	4	5	4	4	1	5	4	4	4	2	4	4	1	4	1	4	3	3	2	5	3	5	5	4	2	4	5	4	3	4	5	5	2	5	4	3	2	4	3	4	3
20	Kon	25	4	2	4	4	3	4	2	3	3	4	2	4	4	2	3	4	4	3	2	4	5	2	4	4	2	3	4	5	4	3	3	5	2	4	4	4	4	4	4	4	3	3	4	1	4	2	3
21	Kon	23	4	3	3	3	2	4	4	4	2	4	3	4	4	3	2	2	4	5	3	4	3	2	3	3	2	4	3	3	2	4	4	3	2	4	4	3	3	3	4	3	5	4	3	2	2	2	3
22	Kon	23	4	3	4	4	3	4	4	4	4	3	4	4	4	3	3	4	3	4	2	4	4	4	4	4	2	4	4	4	4	4	4	4	2	4	4	4	3	3	4	3	2	3	2	3	4	3	3
23	Kon	22	4	2	5	5	3	5	5	5	5	5	5	5	5	2	1	5	2	5	2	5	5	2	5	5	2	5	5	5	5	5	5	5	1	5	5	5	2	5	5	5	1	5	3	2	5	4	5
24	Kon	.	4	2	3	3	3	3	4	4	2	4	2	3	5	4	2	3	4	4	2	3	2	3	4	3	2	4	2	3	2	3	5	4	3	5	3	3	4	3	4	2	4	4	4	3	2	2	2
25	Kon	23	4	3	4	5	2	4	3	3	2	4	3	5	4	4	3	3	3	2	4	3	2	4	3	4	4	4	3	5	4	4	5	4	3	5	4	4	5	2	5	5	2	5	3	1	2	4	4
26	Kon	23	4	3	4	4	3	2	3	3	2	3	3	4	3	3	3	3	4	4	3	4	2	4	4	4	3	3	4	4	4	4	3	2	3	4	3	3	4	3	4	4	2	4	2	3	3	3	4
27	Kon	21	4	1	2	4	1	4	4	4	4	1	5	1	3	5	3	2	2	2	4	2	1	5	3	3	2	4	5	5	4	5	4	4	4	1	2	3	5	4	4	4	2	1	4	5	3	4	2
28	Kon	25	4	4	4	4	4	5	3	5	4	5	2	4	4	2	2	4	4	5	3	4	2	3	4	3	2	4	5	4	3	5	4	5	1	5	4	5	5	5	4	5	4	5	2	3	4	2	3
29	Kon	23	4	3	3	5	2	3	3	3	2	4	4	5	4	3	3	3	4	3	3	3	3	3	3	4	3	4	4	5	4	4	4	2	3	4	2	4	4	2	3	2	4	2	3	2	3	2	3
30	Kon	23	4	4	4	4	3	4	4	3	3	3	3	4	3	4	3	4	4	3	3	4	3	3	4	3	4	4	3	4	4	4	3	4	4	4	4	4	4	3	4	4	3	4	4	3	3	4	4
31	Kon	21	4	5	5	5	.	3	5	5	5	3	5	5	5	5	2	5	5	5	5	5	5	5	4	5	5	4	5	5	4	5	5	5	5	5	3	5	5	2	5	5	5	5	4	1	5	5	3
32	Kon	22	4	2	4	5	3	4	4	4	3	4	1	5	4	3	2	5	4	4	1	4	3	4	4	5	2	4	4	5	4	4	4	4	1	4	2	4	4	3	4	4	4	4	3	2	3	3	2
33	Kon	22	4	4	3	4	3	3	3	2	3	4	3	4	3	3	4	3	4	4	4	3	3	3	3	3	3	2	4	3	4	3	3	3	3	4	3	4	4	2	3	4	3	3	3	4	3	3	4
34	Kon	24	4	3	4	5	3	4	3	2	2	3	2	5	4	3	2	4	4	2	2	5	3	3	4	3	3	4	3	4	3	4	3	3	4	3	4	4	3	2	3	4	4	2	4	3	3	2	2
35	Kon	23	4	4	4	4	4	2	3	3	2	2	2	4	4	4	1	4	2	4	2	4	4	3	4	4	3	3	4	4	4	4	4	4	5	4	4	4	2	2	3	4	2	4	2	2	4	2	3
36	Kon	24	4	5	3	4	4	5	5	5	3	4	5	5	5	5	3	4	4	4	3	4	2	4	3	4	1	4	3	5	5	5	5	5	1	4	4	4	4	5	3	5	2	3	2	4	4	3	3
37	Kon	21	4	4	4	4	4	4	4	4	4	4	4	4	4	4	4	4	4	4	4	4	4	4	4	4	4	4	4	4	4	4	4	4	4	4	4	4	4	4	4	4	4	4	4	4	4	4	4
39	Kon	21	4	4	2	2	4	3	4	4	2	5	3	5	3	1	2	5	4	5	1	5	4	1	5	5	1	4	5	5	5	4	4	5	1	5	5	4	4	4	5	4	4	5	1	3	5	3	5
40	Kon	21	4	4	4	4	4	4	4	4	4	4	4	4	4	4	4	4	4	4	4	4	4	4	4	4	4	4	4	4	4	4	4	4	4	4	4	4	4	4	4	4	4	4	4	4	4	4	4
41	Kon	23	4	1	2	3	3	3	2	4	4	2	4	3	4	2	4	3	4	2	3	3	4	3	4	4	4	2	3	3	3	4	3	3	3	4	4	4	3	3	3	4	3	4	3	3	3	4	3
42	Kon	21	4	4	4	4	4	4	4	4	4	4	3	4	3	4	4	4	3	4	3	4	4	3	4	4	3	4	3	3	3	4	4	4	4	4	4	4	3	4	4	3	4	4	4	4	4	3	4
43	Kon	21	4	2	4	4	3	1	4	3	2	5	4	3	4	4	2	3	4	4	4	4	2	3	5	3	3	4	4	4	5	4	5	4	2	4	5	5	4	2	4	4	4	5	3	4	2	1	4
44	Kon	22	4	3	5	5	4	5	4	4	4	4	1	5	5	4	2	3	2	4	3	5	5	3	4	4	2	4	4	5	4	5	3	3	3	3	4	5	4	5	4	4	2	3	4	2	5	4	3
45	Kon	22	4	3	3	4	3	3	4	3	3	4	3	4	4	4	3	3	3	4	3	4	3	4	4	4	3	3	4	4	4	4	3	4	3	4	3	4	4	3	4	3	3	3	3	2	4	3	3
46	Kon	22	4	4	4	4	5	5	3	4	3	4	4	5	4	3	4	3	3	4	4	4	4	3	5	4	4	4	5	5	4	4	4	4	5	4	3	4	4	4	4	4	3	3	4	4	4	3	4
47	Kon	25	4	4	3	3	4	3	4	3	4	4	4	3	3	3	3	3	3	3	3	3	3	2	3	4	3	2	3	4	3	3	3	4	3	3	4	3	4	3	4	3	3	4	3	4	4	4	3
48	Kon	23	4	4	4	4	4	4	4	4	4	4	1	4	4	4	4	4	2	4	1	4	3	4	4	4	1	4	4	2	4	4	4	4	2	4	4	4	4	4	3	3	3	3	3	3	3	3	3
50	Kon	25	4	3	2	4	3	4	4	5	3	5	4	4	3	2	1	4	3	3	2	4	4	3	2	5	1	3	4	4	4	5	4	5	2	2	4	5	4	4	5	3	4	3	4	4	4	3	4
51	Kon	22	4	3	4	5	3	3	3	3	3	3	2	4	4	4	2	5	3	4	2	4	3	3	4	4	3	3	4	4	3	3	3	4	2	4	4	4	3	3	4	4	3	4	3	4	3	3	4
52	Kon	23	4	4	3	4	4	5	5	4	2	3	5	5	5	5	1	2	5	5	3	4	1	3	3	2	3	2	4	5	2	5	5	4	5	4	4	5	4	2	5	3	4	2	5	3	4	2	4
53	Kon	23	4	3	4	5	4	4	3	4	4	4	2	3	4	3	2	4	3	3	2	4	2	4	4	4	2	4	4	5	4	3	2	4	2	3	4	4	2	4	4	4	2	3	4	2	4	3	4
54	Kon	23	4	4	4	4	4	4	3	4	3	3	4	4	4	4	4	4	4	4	4	4	3	3	3	3	3	4	4	4	4	4	4	4	3	4	4	4	4	4	4	4	3	4	2	3	4	3	4
56	Kon	23	4	3	4	4	3	5	3	2	4	3	1	5	4	4	3	3	3	3	2	4	3	3	3	2	2	4	4	4	4	5	3	3	4	4	3	4	3	4	2	2	2	3	3	3	3	4	4
58	Kon	22	4	4	4	4	5	4	4	4	5	4	2	5	5	2	1	4	3	4	3	4	4	2	5	5	2	5	5	4	4	4	4	4	2	5	5	4	4	4	4	5	5	4	2	4	4	3	4
60	Kon	21	3	4	3	4	2	4	4	4	4	4	4	4	4	4	4	4	4	4	2	4	4	4	4	4	2	3	3	5	.	4	2	3	4	4	2	4	4	3	4	3	4	2	4	3	2	4	4
62	Kon	20	3	3	4	5	2	5	4	3	3	4	1	5	4	3	3	5	2	3	3	4	2	3	4	4	3	4	4	5	4	4	4	4	3	4	4	5	4	4	5	5	5	3	2	3	3	2	4
63	Kon	21	3	5	5	5	5	5	5	5	5	5	4	4	5	4	2	4	4	5	5	5	4	2	5	5	1	5	5	5	4	4	5	5	1	4	3	4	3	5	4	5	1	5	2	1	4	5	4
64	Kon	22	3	2	4	5	2	3	4	3	3	2	3	5	4	3	2	4	4	4	3	4	1	3	4	3	2	4	4	5	2	3	4	4	3	3	3	4	4	2	4	3	3	3	2	4	2	2	4
65	Kon	23	3	4	4	3	3	4	4	4	4	4	2	4	4	3	2	4	4	4	2	4	3	2	4	4	2	4	4	4	4	4	4	4	3	4	4	4	4	4	4	4	3	4	2	3	4	3	4
66	Kon	25	3	4	4	5	1	4	4	4	4	5	4	5	5	3	2	5	4	5	5	4	3	3	4	5	3	5	5	5	5	5	3	5	4	5	4	5	5	5	5	5	4	4	2	2	3	2	3
67	Kon	22	3	5	5	4	3	3	4	4	5	4	4	5	3	4	5	5	5	5	4	4	2	2	5	5	2	5	5	5	5	5	3	5	1	4	5	5	4	4	5	5	5	4	5	5	4	4	4
69	Kon	23	3	5	5	5	4	4	5	5	5	5	4	4	5	3	5	4	3	4	5	5	4	5	5	4	4	5	3	5	5	4	5	5	5	5	4	4	5	5	5	5	3	4	5	5	5	4	5
70	Kon	21	3	3	3	3	4	4	4	3	3	3	4	4	4	5	5	5	5	5	4	3	4	3	3	4	5	5	5	4	3	2	3	4	5	3	4	5	5	5	4	3	4	3	2	3	3	3	3
71	Kon	24	3	5	5	5	4	5	4	5	5	5	5	5	5	4	3	5	3	5	3	4	2	2	5	4	2	3	5	5	5	4	5	5	2	5	5	5	5	5	5	5	3	4	2	3	4	5	5
72	Kon	21	3	4	5	5	4	4	4	5	5	5	4	4	4	4	4	5	5	5	4	4	5	5	5	5	5	5	5	5	5	5	5	5	5	4	3	5	4	3	4	5	4	4	5	5	4	4	5
73	Kon	20	3	4	4	3	4	4	5	4	4	5	5	5	3	4	4	5	3	4	4	5	4	3	4	4	4	5	3	4	4	3	4	4	4	4	4	4	4	5	3	3	5	4	5	5	4	4	4
74	Kon	22	3	3	3	4	3	4	5	4	4	4	3	3	4	4	4	5	5	4	4	4	3	3	4	4	5	5	4	4	4	5	4	3	5	4	4	5	5	5	4	4	4	4	5	5	5	4	4
75	Kon	22	3	4	5	4	4	4	3	3	5	3	5	3	5	5	4	4	4	5	4	3	4	5	5	5	4	5	5	5	5	4	3	4	4	5	4	4	3	3	3	3	3	3	3	3	3	4	3
76	Kon	21	3	3	4	4	3	4	4	4	2	3	4	5	4	5	2	5	2	4	2	4	2	3	4	5	2	3	5	4	5	3	5	5	3	5	3	4	3	3	5	4	4	4	3	2	3	2	3
77	Kon	21	3	4	4	4	4	5	4	4	3	4	4	4	4	3	2	4	4	4	4	4	4	3	4	4	3	4	4	4	4	4	3	4	2	4	4	4	2	4	4	4	2	4	2	3	4	3	4
78	Kon	22	3	4	4	5	3	5	4	4	4	5	3	5	5	3	3	4	3	4	3	4	3	3	4	4	2	3	4	5	4	5	5	5	3	5	3	4	4	5	5	5	2	4	1	3	3	3	4
79	Kon	21	3	3	4	5	4	4	3	4	3	4	2	4	5	3	1	4	3	4	3	4	4	3	5	5	2	3	5	5	5	5	3	4	1	4	5	5	3	4	4	5	3	3	5	1	4	3	4
80	Kon	22	3	4	4	5	4	5	4	4	4	5	4	4	4	4	5	4	4	4	4	4	4	4	5	4	4	4	5	4	4	4	5	4	4	4	5	4	4	5	5	4	5	4	4	5	4	5	4
81	Kon	21	3	4	3	5	5	5	4	2	3	3	5	5	5	5	3	2	5	5	5	5	2	4	4	2	4	4	4	4	4	4	2	2	3	4	3	3	4	4	4	5	5	5	4	4	3	3	3
82	Kon	20	3	4	4	5	3	4	4	5	4	4	3	5	4	2	2	4	2	4	2	5	3	3	4	4	2	4	4	4	3	3	4	4	2	4	4	4	4	4	4	4	2	4	4	3	3	3	5
83	Kon	22	3	4	3	5	4	5	3	4	4	5	4	3	4	4	5	4	5	4	4	5	4	4	5	4	4	4	5	4	5	5	5	5	5	5	4	3	4	4	5	4	5	4	4	4	5	3	3
84	Kon	20	3	2	4	4	2	4	4	4	4	4	2	4	3	2	2	3	3	4	2	4	3	2	4	4	2	4	4	3	4	3	4	4	2	4	4	4	4	4	4	4	4	3	4	2	4	4	4
86	Kon	24	3	3	4	4	4	4	4	4	3	4	3	4	4	3	4	4	3	3	2	3	2	3	3	3	2	3	4	4	4	4	4	4	4	4	4	4	3	3	3	4	2	3	3	4	3	3	3
87	Kon	22	3	4	4	4	4	4	4	4	4	4	4	4	4	4	4	4	4	4	4	4	4	4	4	4	4	4	4	4	4	4	4	4	4	3	4	4	4	4	3	4	4	4	4	3	4	4	4
88	Kon	21	3	3	4	4	3	3	2	3	3	3	2	3	4	4	3	3	3	2	3	4	3	3	4	3	4	3	3	3	4	3	3	3	3	3	4	3	2	3	3	3	3	3	2	2	3	3	3
89	Kon	20	3	4	4	4	3	4	3	3	3	4	2	4	4	3	2	4	3	4	2	4	4	2	4	4	4	4	4	3	4	4	4	4	3	4	4	4	3	4	4	4	2	4	3	2	4	3	4
90	Kon	20	3	5	4	4	5	4	5	3	4	4	4	5	4	5	5	5	5	5	.	3	4	3	4	3	3	4	4	4	4	4	4	4	4	4	4	3	4	3	4	3	4	3	3	3	3	3	3
91	Kon	22	3	4	4	3	4	4	4	4	2	4	4	3	2	4	2	3	4	3	2	4	4	4	4	3	2	4	4	4	4	3	2	4	3	4	4	2	4	3	2	2	4	4	2	4	4	2	4
92	Kon	22	3	4	4	4	2	4	3	4	4	4	4	4	4	3	2	4	3	4	3	4	3	3	4	4	2	3	4	4	4	4	3	4	2	4	4	4	4	4	4	4	4	4	4	3	3	3	3
93	Kon	22	3	2	4	4	3	4	4	3	2	3	3	3	3	3	2	4	4	4	3	4	1	2	3	3	3	3	5	5	4	4	5	3	2	3	2	3	4	3	4	4	3	2	4	3	3	2	4
94	Kon	22	3	4	4	4	4	4	4	4	4	4	4	4	4	4	4	4	4	4	4	4	4	4	4	4	4	4	4	4	4	4	4	4	4	4	4	4	4	4	4	4	4	4	4	4	4	4	4
95	Kon	21	3	4	4	3	5	4	3	3	5	4	5	3	4	4	5	3	4	4	2	4	4	3	4	3	2	3	4	4	4	4	4	4	5	4	2	4	5	4	3	3	5	3	4	4	4	2	2
96	Kon	22	3	4	4	4	4	4	4	2	2	2	4	4	3	4	2	4	4	4	4	4	4	4	4	4	4	4	4	4	4	4	4	4	4	4	4	4	4	4	4	4	4	4	4	4	4	4	4
97	Kon	23	3	4	5	5	4	4	4	5	5	5	5	5	5	3	4	5	2	5	4	5	5	5	5	5	5	5	5	5	5	5	5	5	5	5	5	5	5	5	5	5	5	5	5	5	5	5	5
98	Kon	21	1	3	5	5	3	4	4	4	4	5	2	5	5	1	3	4	2	5	2	5	2	2	5	5	1	5	5	5	4	5	5	5	4	4	3	5	2	4		5	2	5	4	2	4	4	4
99	Kon	21	1	3	3	5	3	4	5	4	5	5	2	5	5	2	2	5	3	5	2	5	4	3	5	5	1	4	5	5	5	4	4	4	1	5	5	5	4	5	4	3	2	4	2	3	4	2	5
100	Kon	21	1	2	4	5	1	5	4	4	3	5	1	4	4	3	1	4	4	4	1	5	2	3	4	4	2	4	5	5	4	4	3	4	1	4	2	4	3	2	4	4	4	4	4	4	3	1	2
101	Kon	20	1	2	2	1	2	4	4	4	2	4	4	4	4	4	2	3	4	2	4	3	2	2	4	2	2	4	4	4	4	4	2	3	2	4	2	4	4	2	2	1	4	4	5	4	3	2	1
102	Kon	19	1	4	4	4	3	5	3	5	5	4	3	4	4	3	3	4	3	4	4	4	4	3	4	4	2	4	4	4	4	4	4	4	3	4	4	4	4	4	4	4	3	3	3	4	4	4	3
103	Kon	19	1	4	5	5	4	5	5	4	3	3	3	5	5	3	5	5	1	5	2	5	3	3	3	5	3	3	5	5	5	5	3	4	3	5	5	5	3	5	3	5	1	3	1	3	3	5	5
104	Kon	18	1	5	5	5	4	5	3	3	4	4	2	5	5	2	3	4	2	5	1	4	3	2	5	5	2	5	5	5	3	4	3	5	1	5	2	5	4	4	5	5	1	5	4	2	4	3	5
105	Kon	20	1	4	4	4	3	4	3	3	2	4	4	4	4	4	2	5	3	5	3	4	3	4	3	5	2	5	5	3	4	4	5	4	2	5	4	4	5	3	4	5	4	5	3	5	4	3	4
106	Kon	18	1	5	5	5	2	5	2	5	2	5	2	5	5	3	2	5	4	4	2	4	2	2	3	3	2	5	3	5	2	5	5	5	2	5	1	5	5	4	4	3	4	2	5	1	3	2	3
107	Kon	18	1	5	4	5	3	5	2	3	4	3	1	5	5	3	3	4	5	3	4	5	4	4	1	3	4	4	2	5	4	5	1	4	3	5	1	3	4	4	2	5	3	3	5	5	4	4	1
108	Kon	18	1	1	2	5	4	2	4	1	1	2	1	5	5	4	1	2	3	2	1	5	4	4	5	4	2	4	4	4	5	5	5	5	4	2	2	4	4	2	5	3	4	3	4	5	4	1	3
109	Kon	20	1	2	5	5	4	5	5	5	5	5	2	5	5	5	1	4	5	5	2	5	4	3	4	2	3	5	5	5	2	5	5	5	1	5	5	5	5	5	2	2	2	4	1	5	5	5	5
110	Kon	24	1	2	4	5	3	5	5	4	5	4	4	4	3	4	2	4	5	4	4	4	4	3	3	3	2	2	4	4	2	4	5	4	3	3	4	4	5	4	4	5	4	1	2	1	4	2	5
111	Kon	20	1	1	5	5	4	4	4	5	2	3	2	5	4	4	4	5	4	5	2	4	4	4	4	5	2	4	4	5	5	4	3	4	4	4	2	4	4	2	3	2	1	3	3	4	4	1	4
112	Kon	20	1	4	5	5	3	5	4	4	3	5	2	4	3	3	2	5	4	5	2	4	3	3	4	3	1	3	5	5	5	3	4	4	1	4	4	3	4	5	4	5	2	4	3	2	4	3	4
113	Kon	19	1	5	4	5	3	5	4	4	5	4	3	4	3	3	3	4	2	4	2	5	4	2	5	4	1	5	5	5	4	5	5	4	5	4	5	4	4	5	4	5	2	3	2	1	4	5	5
114	Kon	19	1	4	4	4	3	5	4	3	4	2	4	3	4	4	2	4	5	3	5	4	2	4	4	3	1	5	5	5	4	5	4	4	3	3	5	5	4	5	5	4	4	2	3	4	2	3	5
115	Kon	23	1	5	3	4	3	4	5	4	3	3	4	4	5	4	3	5	4	5	3	5	3	3	4	4	2	5	5	5	5	4	4	5	2	4	3	5	5	3	4	3	3	3	2	4	4	3	5
116	Kon	20	1	4	4	5	3	4	3	4	5	5	5	4	4	3	5	4	4	3	4	4	3	5	4	3	4	4	4	3	4	4	4	3	4	4	4	3	4	4	3	4	4	4	5	4	4	5	4
117	Kon	20	1	3	4	4	4	2	4	4	2	4	2	4	4	4	4	4	4	4	2	4	2	4	2	2	3	4	4	4	4	4	2	4	3	4	3	4	4	3	2	4	4	4	3	4	2	2	4
118	Kon	20	1	4	4	5	4	5	4	4	4	5	2	5	3	3	2	4	4	4	2	4	3	3	5	5	2	4	5	5	4	5	5	5	1	4	3	5	4	4	4	4	2	4	1	3	4	3	4
119	Kon	19	1	5	5	5	2	3	5	5	4	4	4	4	4	5	1	5	1	3	3	4	2	4	4	3	4	4	4	4	4	4	4	5	3	4	4	4	4	4	4	4	2	3	2	3	3	2	4
120	Kon	20	1	5	5	5	4	.	5	5	5	5	5	5	4	2	1	5	4	4	4	4	3	3	5	5	1	5	5	5	5	5	5	5	1	5	5	5	4	4	5	5	3	2	1	1	4	2	5
121	Kon	19	1	4	5	5	5	3	5	4	3	4	3	5	5	5	4	3	5	4	2	4	2	2	5	4	4	4	5	3	.	5	3	4	4	4	2	5	4	3	4	5	5	5	4	4	2	2	5
122	Kon	20	1	4	4	5	2	3	4	4	4	4	2	5	5	4	1	3	2	3	3	4	1	3	4	5	2	4	5	5	2	4	3	4	2	4	2	4	5	4	4	4	3	4	4	2	2	1	4
123	Kon	20	1	3	4	4	3	3	4	3	3	4	4	4	4	4	2	4	4	4	3	4	3	3	4	4	3	5	4	4	4	3	4	4	3	4	4	4	4	3	4	4	3	4	4	4	3	4	4
124	Kon	27	1	5	3	5	2	5	4	3	4	4	4	5	3	3	3	3	4	2	3	3	4	4	3	3	2	3	5	5	2	5	4	5	3	4	5	5	5	3	5	5	3	3	2	3	4	1	5
125	Kon	19	1	2	4	5	2	2	4	4	4	4	5	4	5	5	2	2	4	4	3	4	2	3	4	4	4	4	5	5	5	2	3	4	2	3	2	4	4	2	3	2	3	4	4	4	2	3	4
126	Kon	20	1	2	2	5	3	2	4	3	2	3	4	5	4	5	1	2	4	4	5	4	2	4	2	2	3	4	4	5	2	5	3	4	3	2	4	4	5	3	3	4	4	2	3	2	4	2	4
127	Kon	20	1	3	4	4	3	4	4	4	4	4	3	4	4	4	4	4	4	4	4	4	4	4	4	4	4	4	4	4	4	4	4	4	4	4	4	4	4	4	4	4	4	4	3	4	4	4	4
128	Kon	21	1	2	4	4	3	2	4	4	2	5	3	5	4	3	2	3	2	4	3	4	2	2	4	4	3	4	4	4	5	5	5	4	3	4	4	4	4	3	4	4	4	4	2	3	2	4	4
129	Kon	20	1	3	4	5	3	4	3	2	3	4	3	5	4	4	2	4	4	4	3	4	4	2	4	4	2	4	4	5	3	4	4	4	2	4	3	5	4	3	4	4	4	4	5	2	4	2	3
130	Kon	20	1	3	3	4	4	4	2	3	4	4	1	5	4	3	4	3	2	3	3	5	4	3	4	3	2	4	4	4	4	3	3	3	3	3	3	4	4	3	3	4	2	3	4	4	3	4	2
131	Kon	18	1	4	4	4	4	5	4	5	4	5	3	4	4	3	4	4	4	4	3	4	5	3	4	4	3	4	5	5	5	3	4	4	3	4	4	.	4	4	3	5	4	4	3	1	5	5	4
132	Kon	21	1	4	4	5	2	2	5	3	3	4	5	4	4	4	1	3	4	4	5	3	3	2	3	5	3	4	4	4	2	5	5	3	3	2	3	4	3	5	3	2	4	3	2	4	4	4	4
133	Kon	19	1	4	4	4	2	4	4	3	4	4	2	4	4	4	1	4	1	4	3	4	2	3	4	4	2	4	4	4	4	5	3	4	2	4	4	5	4	4	4	2	3	4	2	2	2	4	4
134	Kon	20	1	4	4	5	3	4	4	4	5	4	5	5	5	4	2	4	3	4	2	4	5	2	4	4	2	5	5	5	4	5	4	4	2	4	4	4	5	4	5	5	2	4	2	2	4	1	4
135	Kon	24	1	4	5	5	3	3	4	4	4	5	2	5	5	2	1	5	4	5	2	4	4	2	5	5	1	5	5	5	5	4	3	5	2	4	4	5	4	5	5	3	2	5	2	1	4	4	4
136	Kon	20	1	4	4	4	3	4	4	3	2	3	2	4	3	3	2	3	4	4	2	4	3	3	4	3	2	3	4	4	4	4	4	3	2	3	4	4	4	3	3	4	3	3	4	4	4	3	4
137	Kon	20	1	4	4	4	3	4	4	4	2	3	4	4	4	3	2	4	4	4	2	3	4	4	4	5	2	4	4	4	2	3	3	3	2	4	4	4	4	4	4	5	4	3	2	2	4	4	4
138	Kon	22	1	4	4	4	4	4	3	3	4	4	2	4	4	3	2	3	2	3	1	4	3	2	4	4	2	4	4	4	4	3	4	4	2	3	3	3	3	3	3	3	3	3	3	3	3	3	3
139	Kon	19	1	3	3	3	3	3	3	3	3	3	3	3	3	5	1	4	4	3	3	3	3	3	3	3	3	4	3	3	3	5	3	3	3	3	3	3	3	3	3	3	3	3	3	5	4	3	3
140	Kon	19	1	5	4	3	3	5	3	4	3	4	1	4	4	2	3	3	4	5	1	1	4	3	5	4	1	4	4	3	3	4	4	4	2	5	4	4	3	3	3	5	3	4	3	2	5	2	3
141	Kon	18	1	3	2	4	4	4	4	3	1	3	4	3	4	4	3	2	2	3	2	4	2	4	5	4	2	3	3	2	5	4	5	3	4	4	4	5	2	4	4	3	4	2	4	1	4	4	2
142	Kon	19	1	4	4	4	3	4	4	4	4	4	3	4	4	4	3	3	4	4	3	4	4	4	4	4	3	4	4	4	4	4	3	4	3	3	4	4	4	3	4	4	3	3	3	4	3	3	3
143	Kon	18	1	5	5	5	3	5	5	5	5	5	1	5	5	2	2	5	2	5	2	5	3	2	5	5	2	5	5	5	5	5	4	5	1	5	5	5	4	5	5	5	2	5	3	3	4	2	5
144	Kon	19	1	4	4	5	4	5	2	4	3	3	1	5	4	3	3	3	2	4	1	4	4	4	4	4	2	4	3	5	4	5	4	4	3	4	2	4	4	2	3	4	2	3	5	4	4	4	2
145	Kon	19	1	4	5	5	3	5	5	4	2	4	5	3	5	2	2	5	5	5	5	4	2	3	5	5	4	5	5	3	4	5	5	5	5	5	5	4	3	2	4	4	3	3	2	4	3	4	5
146	Kon	19	1	4	5	5	4	4	5	3	3	4	2	5	4	4	2	5	4	5	2	4	5	3	4	5	2	4	4	4	4	4	5	4	2	4	5	5	5	5	5	4	4	5	2	4	4	3	4
147	Kon	19	1	4	4	4	2	4	4	4	3	3	2	4	4	4	2	4	2	2	2	4	4	4	4	4	2	4	4	4	4	4	3	3	2	3	3	4	4	3	4	4	4	3	2	3	4	4	4
148	Kon	20	1	4	4	5	4	5	4	3	3	3	2	4	4	3	3	3	4	4	3	4	5	4	4	5	2	4	5	4	4	5	3	3	2	3	3	4	2	3	3	4	4	3	5	4	5	4	4
151	Kon	20	1	4	3	4	3	3	3	3	4	3	3	4	4	3	4	3	3	3	4	4	3	3	3	3	3	4	3	4	3	4	3	3	3	4	4	4	4	4	4	4	3	4	3	4	2	2	4
152	Kon	18	1	4	4	3	3	4	3	3	2	3	3	5	4	4	2	4	4	3	2	4	4	4	4	4	3	3	5	4	4	3	4	4	2	4	3	4	4	3	4	4	2	4	5	3	4	3	4
153	Kon	20	1	4	4	4	3	4	4	4	4	4	2	4	4	4	2	4	4	4	1	4	4	4	4	4	2	3	4	4	4	4	4	4	2	4	4	4	4	4	4	4	2	4	2	4	4	4	4
154	Kon	18	1	4	5	5	2	3	2	4	4	4	2	5	2	4	3	2	5	2	1	5	2	5	2	4	2	4	2	4	4	5	4	4	5	3	2	4	4	4	5	5	3	3	5	4	4	5	2
155	Kon	26	5	3	4	4	4	4	4	4	4	4	3	5	4	2	3	4	3	3	3	3	2	4	4	5	2	4	4	4	4	3	3	4	3	4	3	4	4	3	4	4	4	4	2	3	4	3	4
156	Kon	23	5	3	4	4	4	3	4	4	4	4	4	4	4	4	5	3	4	4	3	4	4	4	3	4	4	4	4	4	4	4	3	4	4	3	2	3	3	4	4	4	5	4	5	4	5	4	4
157	Kon	24	5	4	4	4	3	4	5	4	4	3	4	5	5	4	4	3	4	4	4	4	5	5	4	4	4	5	5	4	5	4	3	4	5	4	5	5	4	4	4	5	4	5	4	5	4	4	4
158	Kon	22	5	4	3	2	4	4	4	4	3	5	4	3	3	3	3	4	4	3	4	3	3	2	4	4	3	4	4	5	5	5	4	4	3	3	4	4	3	3	4	4	3	4	4	4	3	3	4
159	Kon	24	5	3	3	4	2	4	3	4	3	4	3	5	4	3	2	3	4	4	3	4	4	2	2	2	3	3	2	2	3	3	2	2	3	2	3	2	2	3	2	2	2	2	3	3	2	4	2
160	Kon	23	5	3	2	4	3	3	3	2	2	3	3	4	3	3	2	3	3	3	2	3	4	3	3	3	4	4	4	4	4	3	4	2	4	3	3	3	3	3	4	3	4	3	3	2	3	2	3
161	Kon	23	5	4	4	4	4	4	3	4	3	5	4	3	4	5	3	5	3	5	5	5	5	5	3	4	2	5	4	4	4	3	3	4	4	4	4	3	4	5	4	5	4	5	4	4	4	5	3
162	Kon	24	5	4	4	4	4	2	4	4	4	4	4	4	4	2	2	4	4	5	2	4	4	2	4	4	2	4	4	4	2	3	4	4	3	4	3	4	4	3	4	4	3	4	2	2	4	2	3
163	Kon	24	5	4	4	3	4	3	3	4	4	3	4	3	4	4	4	4	4	3	4	4	3	3	4	4	4	3	4	4	3	4	3	4	4	4	4	3	4	3	4	4	4	4	4	3	3	3	4
164	Kon	22	5	5	5	5	3	3	5	4	4	5	4	5	4	2	2	4	4	5	3	4	2	2	4	4	2	4	4	4	4	4	5	4	1	5	5	5	4	4	4	5	4	4	1	4	4	3	4
165	Kon	23	5	3	4	4	4	5	4	3	4	4	2	4	4	3	3	4	2	3	2	4	3	4	4	4	2	3	4	4	4	3	3	4	2	3	3	4	3	4	4	4	2	3	2	2	3	2	4
166	Kon	24	5	3	3	3	3	3	3	3	3	3	3	3	3	3	3	3	3	3	3	3	3	3	3	3	3	3	3	3	3	3	3	3	3	5	3	4	3	2	4	3	5	3	2	3	4	3	3
168	Kon	24	5	2	5	5	2	1	5	5	1	4	2	5	4	4	3	5	4	2	2	5	2	3	5	3	2	5	3	5	2	3	2	4	4	4	3	5	4	1	3	1	5	4	3	2	4	1	1
170	Kon	24	5	5	4	4	3	5	2	5	3	5	1	5	3	2	1	4	4	5	1	4	3	3	5	5	2	5	5	5	4	4	4	4	4	5	3	4	3	3	5	4	2	4	3	4	4	2	4
171	Kon	24	5	1	4	5	4	4	4	5	2	1	3	4	3	4	1	4	2	4	2	4	3	2	4	3	2	4	3	5	5	5	5	4	2	2	1	4	4	2	5	5	2	1	5	3	3	2	2
172	Kon	28	5	3	3	3	4	4	4	4	4	4	5	4	4	4	4	4	3	4	4	3	5	5	4	4	3	4	3	4	4	4	4	4	3	4	4	4	3	4	4	4	3	4	3	5	4	4	3
173	Kon	24	5	3	4	4	2	2	3	3	2	3	4	4	4	5	2	3	3	3	3	4	3	3	3	3	3	3	4	3	3	4	3	3	4	3	2	4	4	3	3	3	2	2	3	2	3	3	2
174	Kon	23	5	4	4	4	2	5	3	4	2	4	2	5	4	2	2	4	4	4	2	5	4	3	4	4	2	4	4	4	4	4	3	4	4	4	4	4	4	4	4	4	2	4	2	2	4	2	4
175	Kon	24	5	3	5	4	2	3	3	3	4	3	1	4	4	4	2	3	3	4	2	3	2	4	4	3	2	3	3	4	3	4	2	4	4	2	1	4	4	4	3	4	3	2	4	4	4	4	2
176	Kon	22	5	4	4	4	2	3	3	3	4	4	2	4	5	5	2	3	2	2	2	4	4	3	3	5	2	4	4	4	3	3	1	3	3	2	2	3	3	4	2	2	3	2	4	3	3	2	2
177	Kon	25	5	3	4	4	4	4	3	3	2	3	3	5	4	3	2	4	4	3	1	4	4	3	3	3	3	3	4	4	3	4	2	3	2	3	3	4	3	3	4	4	4	4	2	4	4	4	4
179	Kon	23	5	2	4	4	4	4	4	5	3	4	2	5	4	2	1	4	3	4	2	4	4	3	4	3	1	4	4	4	5	4	4	4	1	4	5	4	2	4	4	4	2	4	2	2	4	3	5
180	Kon	24	5	3	4	4	2	4	4	4	2	4	1	4	4	3	3	5	4	4	2	5	3	3	4	4	2	4	5	3	5	4	5	4	3	4	4	3	4	4	4	5	3	5	3	4	4	2	4
181	Kon	23	5	3	3	3	4	5	3	3	4	4	5	4	4	3	3	3	2	3	3	4	3	4	4	3	3	2	4	4	4	5	4	3	4	3	4	4	4	4	3	3	1	3	2	3	3	4	3
182	Kon	23	5	4	4	4	4	4	4	4	1	4	1	3	1	1	1	5	5	4	1	5	1	5	5	5	5	5	5	5	1	1	5	5	5	4	5	5	5	1	5	5	5	5	1	1	1	1	1
184	Kon	23	5	1	4	5	3	5	4	3	4	5	2	5	5	5	2	4	4	4	2	5	4	4	4	5	1	4	4	5	4	5	5	5	1	4	3	3	3	3	4	4	2	3	2	4	4	4	3
185	Kon	26	5	2	4	4	2	3	4	4	3	3	2	4	4	5	3	4	2	4	2	4	4	2	3	3	2	4	3	5	3	3	4	4	2	3	5	4	4	3	3	3	3	2	1	2	3	2	4
186	Kon	24	5	3	4	4	3	4	3	4	3	4	3	4	4	4	4	3	4	4	4	5	2	3	4	3	4	5	5	4	3	3	2	4	2	4	2	3	3	2	3	4	3	4	2	3	3	4	4
187	Kon	24	5	3	3	3	3	4	2	3	3	3	2	4	3	3	3	3	4	2	2	3	2	3	3	3	2	3	3	4	3	2	3	3	2	3	3	3	3	3	3	3	3	3	3	3	3	3	3
188	Kon	23	5	5	5	5	5	5	5	5	5	5	5	5	5	5	5	5	5	5	5	5	5	5	5	5	5	5	5	5	5	5	5	5	5	5	4	3	4	4	4	4	3	4	4	4	4	3	3
189	Kon	29	2	3	4	4	3	3	3	5	4	4	3	4	4	4	3	4	2	4	3	4	4	3	3	4	1	4	4	4	4	3	4	4	4	4	3	3	4	4	4	5	2	4	3	3	4	4	3
190	Kon	19	2	4	5	5	3	5	4	3	2	5	4	5	4	3	2	5	4	5	2	5	5	3	5	5	2	4	5	3	4	4	5	4	2	5	4	5	4	3	4	4	2	5	2	1	3	2	4
191	Kon	21	2	1	5	5	2	3	4	4	3	4	3	5	4	3	2	4	3	4	4	5	1	3	5	4	2	4	4	5	4	4	3	5	2	4	2	4	4	3	4	3	1	3	4	4	3	4	3
192	Kon	20	2	3	4	5	4	3	4	4	3	4	3	5	4	5	2	3	4	4	4	4	3	4	4	3	3	4	5	4	2	4	3	4	3	4	3	4	4	4	3	4	4	3	4	5	3	2	3
193	Kon	21	2	2	4	4	3	4	3	5	3	3	3	5	5	4	1	5	2	3	3	4	3	3	2	3	2	4	3	4	5	4	3	4	2	3	2	4	4	4	5	3	1	3	3	1	4	3	4
195	Kon	20	2	4	5	5	3	5	4	4	3	4	2	4	4	3	3	4	4	4	2	4	2	4	5	5	2	5	4	4	5	4	4	4	2	5	3	4	3	4	3	5	2	4	3	3	3	3	3
196	Kon	19	2	3	4	4	3	4	4	4	3	3	3	4	3	4	3	4	2	3	2	4	3	3	3	3	2	4	3	4	3	2	3	4	3	3	3	4	3	4	3	4	3	3	4	3	3	3	3
197	Kon	19	2	3	2	5	3	4	4	1	3	2	2	4	4	5	2	3	4	4	2	5	3	4	2	3	2	4	4	4	4	4	4	5	2	3	2	4	3	3	4	5	4	2	4	4	4	3	4
198	Kon	20	2	1	4	3	4	3	5	4	2	3	4	4	4	5	3	2	4	2	4	4	3	5	3	3	3	4	3	4	4	4	4	2	3	2	2	3	3	3	4	2	4	3	4	4	4	3	2
199	Kon	20	2	3	4	4	3	4	3	4	3	4	3	4	4	4	3	4	4	3	2	4	2	3	3	3	2	3	4	4	3	4	3	4	3	4	2	4	4	4	3	4	2	3	4	2	2	2	3
200	Kon	20	2	3	4	4	3	3	4	3	2	3	3	4	4	4	2	3	2	3	3	3	4	4	3	3	3	4	4	4	3	3	3	4	4	3	3	4	3	3	4	4	4	3	3	4	4	2	3
201	Kon	21	2	5	4	3	3	3	4	3	2	3	3	4	4	3	2	3	2	4	2	5	2	2	4	4	2	5	5	5	3	5	5	5	5	5	3	5	4	4	5	4	4	3	4	2	3	2	3
202	Kon	20	2	2	4	5	3	5	4	5	5	2	2	5	4	3	3	4	5	4	2	4	3	3	4	5	2	4	5	4	3	4	2	3	2	3	4	5	3	4	4	4	2	3	2	5	3	4	4
203	Kon	22	2	3	3	3	3	3	4	5	3	4	3	5	3	2	2	3	3	3	3	3	2	2	5	3	2	3	3	5	5	4	4	4	4	3	5	5	5	4	5	3	2	2	2	3	3	3	3
204	Kon	20	2	5	3	3	4	5	5	5	1	5	4	5	5	5	1	5	5	5	4	4	1	4	5	2	2	5	2	4	1	5	5	5	5	5	1	5	5	5	5	5	5	1	5	5	5	5	2
205	Kon	19	2	3	4	5	2	4	3	4	2	3	4	4	4	3	2	3	4	3	2	4	3	3	4	4	3	4	3	4	4	2	3	4	4	4	4	3	5	2	4	3	4	3	5	4	4	2	4
206	Kon	20	2	5	5	5	2	4	3	3	3	4	3	5	5	3	2	3	3	4	3	4	4	4	4	5	2	4	5	5	4	4	4	4	2	4	4	5	4	4	4	4	3	5	2	2	3	3	4
207	Kon	21	2	3	4	4	4	3	5	4	2	4	3	5	5	1	2	4	5	3	2	4	3	1	4	5	3	5	5	5	5	3	4	4	2	3	5	4	3	4	4	4	4	3	2	2	4	3	5
208	Kon	22	2	5	5	5	5	5	5	5	5	5	5	5	5	5	5	5	5	5	5	5	5	5	5	5	5	5	5	5	5	5	5	5	5	5	5	5	4	4	5	5	5	5	5	5	5	5	5
209	Kon	20	2	4	4	4	3	4	4	4	3	5	3	3	3	3	3	4	4	3	3	3	4	3	4	4	3	4	3	4	4	4	2	4	3	4	3	3	3	3	3	4	3	3	3	2	4	3	3
210	Kon	20	2	1	4	4	3	4	4	3	2	4	3	5	5	5	3	4	4	4	2	4	2	4	4	4	3	4	4	4	4	4	4	4	3	4	3	4	4	4	5	5	5	4	2	2	4	3	4
211	Kon	20	2	3	4	4	3	2	3	3	3	4	2	4	3	2	3	4	4	4	2	4	4	3	4	4	3	4	4	4	4	4	3	4	3	4	3	4	4	4	3	5	4	5	4	3	3	2	3
212	Kon	21	2	4	4	4	4	4	5	5	5	5	5	5	5	4	3	5	5	5	5	5	4	5	5	5	5	4	5	5	5	5	4	5	5	4	4	5	5	5	4	5	5	5	5	4	5	5	5
213	Kon	21	2	4	4	.	3	4	5	4	3	4	4	4	4	4	4	4	3	4	4	4	4	3	4	4	2	4	4	5	4	2	4	4	4	4	4	4	5	4	4	3	4	4	2	3	4	4	4
214	Kon	19	2	3	4	5	3	4	4	5	3	4	2	5	4	3	1	5	3	4	2	3	4	3	4	4	2	5	4	4	3	3	4	5	2	4	3	5	5	4	4	5	2	4	3	4	3	2	3
215	Kon	21	2	1	3	5	1	4	3	3	4	1	3	3	5	5	3	3	2	1	3	3	2	5	2	3	3	2	4	5	5	4	2	3	3	1	2	4	3	3	3	4	3	1	2	3	3	3	3
217	Kon	21	2	4	4	4	5	4	3	4	4	5	3	4	4	4	3	4	4	4	3	4	3	4	5	4	4	3	5	4	4	3	4	5	4	4	4	3	5	4	4	5	4	3	5	5	5	4	3
218	Kon	22	2	3	4	4	3	4	3	4	3	3	3	4	3	4	3	2	4	3	3	3	3	3	2	3	3	3	3	3	3	2	4	3	4	3	2	4	4	3	3	2	4	2	4	3	4	2	2
219	Kon	27	2	4	4	4	4	4	4	4	4	5	5	5	5	5	5	5	5	5	3	3	3	3	4	4	4	4	4	4	4	4	4	4	4	4	4	4	4	4	4	4	4	4	4	4	4	4	4
220	Kon	20	2	4	5	5	2	3	4	4	2	2	3	3	4	3	2	4	3	4	3	4	4	4	3	4	2	4	3	4	4	3	4	5	3	4	4	5	3	4	3	4	3	4	2	4	3	4	4
221	Kon	21	2	5	5	5	5	4	4	2	3	3	4	5	5	5	2	5	3	4	5	5	5	3	4	5	2	4	5	5	5	5	4	5	2	5	5	5	5	3	4	5	2	4	1	5	4	3	5
223	Kon	21	2	3	3	3	4	3	4	4	4	3	4	4	4	4	4	3	4	3	4	3	4	4	5	5	4	5	5	4	3	4	3	4	3	4	3	3	3	4	4	4	4	4	3	2	4	4	3
224	Kon	23	2	4	4	5	1	4	3	4	2	3	3	5	4	3	2	3	4	4	3	4	2	3	4	3	2	4	3	4	3	4	4	4	3	4	3	3	4	2	3	4	3	3	3	2	3	3	2
225	Cat	20	2	3	4	4	4	2	5	5	2	5	2	5	4	5	1	4	4	5	2	4	5	3	4	4	2	2	5	4	4	4	5	2	2	5	3	4	5	1	4	4	4	3	4	4	4	2	4
226	Cat	21	2	3	3	4	3	2	3	2	2	4	2	5	5	3	2	4	4	4	3	4	2	3	4	3	3	4	5	4	4	2	3	3	3	3	4	4	4	2	4	4	3	4	3	4	3	2	4
227	Cat	20	2	1	4	4	1	4	4	5	2	1	2	5	5	5	4	4	1	4	2	4	4	4	3	4	2	4	4	5	5	4	4	4	5	1	4	4	4	4	3	2	4	1	3	4	4	3	4
228	Cat	19	2	3	3	4	4	3	5	3	3	4	5	4	3	3	2	3	4	3	4	4	3	4	4	3	3	4	3	4	3	4	3	3	3	4	3	3	4	3	3	2	4	3	2	4	4	1	4
229	Cat	21	2	4	4	4	4	5	4	4	5	4	3	4	4	2	1	5	3	4	3	4	4	3	4	4	1	4	5	5	5	4	4	4	2	5	4	4	4	5	4	5	3	4	2	3	4	3	4
231	Cat	20	2	3	3	4	3	5	4	3	2	3	3	4	3	4	2	3	4	4	2	3	4	2	4	3	4	3	5	5	4	4	4	3	3	3	4	4	4	4	5	3	4	4	2	2	3	3	4
232	Cat	19	2	3	3	5	2	2	4	4	2	4	4	4	4	4	3	4	2	4	3	3	1	4	3	4	3	4	4	5	4	3	3	4	2	4	3	3	4	3	3	3	3	2	4	4	2	2	3
233	Cat	20	2	4	4	4	2	2	3	3	2	4	4	4	3	4	2	4	4	4	3	3	1	4	3	3	2	3	3	4	4	4	4	4	2	3	4	3	4	1	4	4	3	2	4	4	2	1	3
234	Cat	20	2	2	4	4	2	2	3	2	2	4	2	4	3	3	3	2	4	4	2	4	2	3	3	4	2	4	4	4	4	2	3	2	4	4	4	4	3	3	4	2	3	2	2	2	3	2	4
235	Cat	21	2	3	4	4	3	4	4	3	4	3	2	4	4	4	3	4	3	4	3	4	4	4	4	4	3	3	3	4	4	4	4	4	4	4	4	4	4	3	4	2	3	4	4	3	3	4	4
236	Cat	20	2	4	2	3	4	5	4	5	3	4	3	4	4	4	5	4	4	3	3	4	3	4	2	2	2	4	3	4	3	3	4	4	3	3	3	4	4	4	2	5	3	2	4	4	3	3	3
237	Cat	20	2	4	4	4	3	4	4	4	4	4	4	5	4	3	2	5	4	4	3	4	3	3	4	4	2	4	4	4	3	4	4	5	2	4	4	5	4	4	4	5	2	4	2	2	4	2	4
238	Cat	20	2	4	3	5	2	5	4	4	1	3	2	4	5	4	1	4	5	4	1	4	4	5	4	2	5	3	3	5	5	5	5	4	4	5	5	5	4	5	5	4	5	3	5	4	4	2	2
239	Cat	20	2	2	4	5	3	3	2	4	2	3	1	3	4	3	1	4	4	5	1	4	2	3	5	4	2	5	4	4	4	4	3	4	3	4	3	5	5	3	3	4	4	4	4	2	3	2	4
240	Cat	20	2	2	4	5	2	4	4	5	3	4	2	5	4	3	2	4	2	4	2	4	4	1	4	3	1	5	4	4	2	4	5	5	2	4	3	5	5	4	4	5	2	3	2	3	4	4	4
241	Cat	19	2	4	4	5	3	4	4	4	2	3	2	5	4	3	2	4	4	4	2	5	4	3	4	3	1	3	4	5	5	4	5	5	2	4	4	5	4	5	4	5	4	4	2	3	3	2	4
242	Cat	22	2	1	4	5	2	4	5	4	2	2	4	5	5	5	4	5	4	4	2	4	1	3	5	4	1	5	4	5	4	5	3	5	4	1	1	4	5	3	3	5	1	1	4	5	2	2	3
243	Cat	20	2	2	2	5	3	5	4	3	5	4	4	5	4	4	2	5	4	4	4	4	3	3	4	3	4	4	5	5	4	4	4	5	4	3	4	4	4	2	4	3	3	2	1	5	4	2	4
244	Cat	20	2	3	4	4	3	2	3	3	2	3	2	4	3	4	2	4	3	4	3	4	2	3	4	3	3	3	4	4	3	4	3	4	2	3	3	4	4	3	4	4	3	2	4	4	3	2	3
245	Cat	20	2	2	4	5	4	5	5	4	5	4	5	5	4	2	2	4	1	4	4	4	2	3	3	2	1	4	3	5	3	5	5	5	1	3	2	4	5	5	4	4	1	2	1	3	2	3	3
246	Cat	19	2	3	5	5	3	4	4	5	3	4	2	4	4	3	2	4	2	4	2	4	3	2	4	4	3	3	4	4	4	4	4	5	1	4	4	4	4	4	4	5	3	4	3	3	4	2	3
247	Cat	20	2	2	4	5	3	3	4	3	2	5	1	5	4	2	2	4	4	5	1	5	3	3	4	5	3	4	5	5	2	4	3	5	3	4	5	5	4	4	4	2	4	5	2	5	3	2	5
248	Cat	21	2	1	2	4	3	5	4	4	2	4	4	4	5	3	1	4	4	4	4	4	2	1	4	3	3	3	4	4	4	4	3	3	4	4	3	4	4	5	3	3	4	3	1	3	3	4	5
249	Cat	21	2	4	4	5	4	4	2	2	2	3	2	5	4	4	2	5	4	3	2	4	3	2	4	3	2	4	5	5	4	2	5	5	2	4	4	4	4	2	4	5	5	4	3	2	4	1	5
250	Cat	22	2	3	4	4	2	2	3	4	3	4	4	4	4	4	3	3	3	4	2	4	4	3	4	4	3	4	4	4	4	4	4	4	3	4	4	4	4	4	4	4	5	4	2	5	4	2	4
251	Cat	21	2	2	4	5	2	4	3	5	4	4	4	5	5	5	2	3	1	4	4	4	4	3	4	4	1	4	5	5	5	5	5	4	2	4	4	5	3	5	4	4	3	3	2	2	4	3	4
252	Cat	20	2	3	4	4	4	4	4	3	4	4	3	4	4	3	2	4	2	3	3	4	3	2	4	4	2	4	4	4	2	4	4	4	2	4	3	4	3	3	4	4	3	4	2	3	3	3	4
253	Cat	.	2	4	5	4	3	4	3	4	4	4	2	5	4	3	1	4	2	4	2	4	4	3	4	5	2	3	4	4	3	4	5	4	1	4	2	4	4	4	5	4	2	4	4	2	3	2	3
254	Cat	22	2	5	4	5	2	5	4	5	4	4	3	5	3	2	1	4	3	5	2	4	2	2	4	4	1	4	4	5	5	2	5	4	1	5	3	5	4	5	5	1	3	4	2	2	3	2	4
255	Cat	21	2	4	4	5	2	3	3	4	2	4	2	5	4	2	2	3	4	4	2	4	2	2	4	3	3	4	4	4	4	4	3	4	2	5	2	4	4	2	4	2	4	4	2	1	1	1	4
256	Cat	19	2	4	4	4	2	4	4	3	2	4	2	4	3	4	2	4	4	3	2	4	3	3	4	3	3	4	4	5	4	5	4	4	2	4	4	4	4	3	4	4	2	4	3	2	4	3	4
257	Cat	22	2	3	2	4	4	4	4	4	4	2	4	4	4	4	4	4	2	4	4	4	4	2	3	3	2	4	3	4	4	4	4	4	2	3	3	4	2	4	3	4	2	4	2	4	4	4	4
258	Cat	19	2	3	2	4	4	4	4	4	3	4	4	4	4	4	3	4	4	4	4	4	4	4	3	4	2	4	4	4	4	4	3	4	3	4	3	3	5	5	4	4	3	3	4	4	4	4	3
259	Cat	19	2	3	4	4	2	4	4	4	2	4	3	4	4	5	3	4	3	4	2	4	2	3	3	4	3	3	4	4	4	4	3	4	3	4	4	4	4	3	4	3	4	4	4	2	2	2	3
260	Cat	21	2	3	3	4	5	4	3	2	2	4	4	4	4	4	2	4	2	4	4	4	4	4	4	4	4	4	4	4	4	4	2	4	4	4	4	4	4	3	3	4	4	4	5	3	4	4	3
261	Cat	20	2	2	4	4	4	4	4	4	2	4	4	4	4	3	2	5	4	5	2	4	2	2	4	4	1	4	4	4	5	5	4	4	1	4	5	4	4	4	4	5	2	3	1	4	4	1	5
262	Cat	21	2	3	3	4	4	3	4	5	5	4	3	4	5	3	4	3	4	3	3	4	4	3	2	3	4	5	3	4	3	2	5	4	5	5	5	4	4	3	3	3	3	4	4	3	4	3	5
263	Cat	20	2	1	2	5	4	4	3	4	3	3	2	4	3	4	5	3	3	4	3	2	1	3	4	3	4	2	3	3	4	4	4	4	5	4	3	4	3	3	4	3	4	4	3	3	2	3	2
265	Cat	20	2	4	4	4	5	4	3	4	2	4	3	4	3	4	2	4	4	5	3	4	4	2	4	4	3	4	5	4	5	3	4	5	3	4	4	4	4	4	4	5	2	4	4	3	4	2	4
266	Cat	20	2	1	2	2	2	2	2	2	2	2	2	2	2	2	2	2	3	3	3	3	3	3	3	3	3	3	3	3	3	3	3	3	3	2	2	2	4	4	4	4	4	4	4	4	4	1	3
267	Cat	20	2	3	3	4	4	5	4	5	4	4	5	4	4	4	3	4	3	4	4	3	4	3	4	3	4	5	4	4	3	4	3	4	4	4	5	4	5	4	4	4	3	4	3	4	4	5	4
268	Cat	19	2	4	4	4	3	4	3	4	3	4	2	4	4	2	2	4	4	3	2	4	3	3	4	4	2	4	3	4	3	4	4	4	2	5	2	3	4	4	4	4	3	3	5	3	3	2	3
269	Cat	20	2	3	4	4	4	4	4	4	3	4	2	4	3	3	3	3	4	4	2	4	2	2	3	3	2	3	4	4	4	4	4	4	2	4	3	4	3	4	4	3	2	4	4	3	4	3	3
270	Cat	19	2	4	4	4	3	4	2	3	2	3	2	4	3	3	2	4	3	3	2	4	3	3	4	4	2	4	4	4	4	3	3	4	2	4	4	3	4	3	3	4	3	3	4	3	3	3	4
271	Cat	20	2	4	4	4	3	4	3	3	3	4	2	4	4	3	3	4	4	4	2	4	3	3	4	3	3	4	4	4	3	4	3	3	3	5	3	4	4	4	4	4	3	5	3	3	4	2	3
272	Cat	20	2	2	2	5	2	4	5	4	1	4	3	4	4	5	2	4	4	5	2	4	1	4	5	5	3	4	5	4	4	4	4	4	3	4	5	5	5	3	4	4	4	4	2	1	3	2	5
273	Cat	19	2	4	4	4	4	2	4	3	2	4	3	4	3	3	2	4	3	4	4	4	2	2	4	4	2	4	4	4	4	3	2	4	2	4	3	4	2	2	4	4	2	3	3	2	4	2	4
274	Cat	21	2	3	4	5	1	2	3	2	3	4	2	5	3	4	2	3	4	4	3	4	2	4	4	4	2	3	5	5	4	4	4	4	2	3	3	4	4	2	4	4	4	4	4	2	3	1	4
275	Cat	23	2	2	4	5	3	4	2	3	2	3	2	3	3	3	3	4	2	3	2	5	4	4	3	4	3	4	4	4	4	5	4	4	2	4	3	4	4	4	4	5	3	3	2	5	4	2	3
276	Cat	21	2	2	4	5	3	4	3	3	2	4	2	5	4	3	1	4	4	3	2	5	3	3	5	4	2	4	4	4	4	3	5	3	2	4	3	4	4	4	5	3	3	4	2	1	3	2	3
277	Cat	20	2	4	4	5	3	4	4	3	4	4	2	4	5	2	3	4	2	3	2	4	4	3	5	4	2	1	4	4	5	5	3	4	2	4	3	5	5	5	4	5	2	3	3	4	5	2	4
278	Cat	20	2	3	5	5	3	5	5	5	4	5	3	5	4	4	2	4	4	3	2	5	2	2	5	4	2	3	4	5	4	4	3	2	3	2	4	5	5	4	4	4	2	3	3	3	3	2	4
279	Cat	20	2	3	2	4	4	5	4	4	4	4	3	5	4	4	2	5	4	4	3	4	4	3	4	4	3	4	5	4	5	4	4	5	3	4	4	4	4	4	4	3	3	4	2	3	4	3	4
280	Cat	20	2	2	3	5	3	4	5	4	2	5	4	5	5	4	1	3	4	4	4	5	3	1	4	5	2	4	4	5	3	3	3	3	3	4	4	4	5	5	4	3	3	4	2	3	2	2	4
281	Cat	20	2	4	3	4	2	4	2	3	4	4	4	4	2	5	3	4	5	4	3	3	1	4	4	4	2	5	4	2	4	5	5	3	4	3	3	4	4	5	4	4	5	5	5	5	3	2	4
282	Cat	20	1	4	3	4	5	4	4	3	3	5	4	3	4	3	5	2	4	4	3	3	4	3	3	4	2	4	4	4	5	4	4	4	3	3	4	4	5	4	3	4	3	1	2	4	4	3	4
283	Cat	19	1	4	4	5	3	5	2	5	5	4	1	5	5	2	1	4	1	4	1	5	4	2	5	5	1	4	5	4	4	4	5	5	2	5	5	5	3	4	5	5	1	4	1	2	5	3	5
284	Cat	18	1	5	5	5	3	3	2	2	3	5	3	5	4	2	1	4	4	5	2	4	2	3	4	4	3	4	5	5	5	5	4	3	4	4	4	4	4	3	5	5	4	5	2	2	3	4	2
285	Cat	21	1	3	4	4	4	5	5	3	3	4	4	4	4	5	4	4	4	4	4	4	4	3	4	3	4	4	4	4	5	5	5	4	3	4	5	5	5	5	4	3	4	4	1	4	4	3	5
286	Cat	19	1	1	3	4	1	4	4	5	3	3	4	4	4	5	2	3	4	4	3	4	5	2	3	2	2	4	3	4	3	4	3	3	3	4	4	4	4	4	3	2	4	2	4	4	5	3	3
287	Cat	.	1	4	4	4	2	4	4	4	3	3	3	5	2	3	3	3	3	4	2	4	2	3	4	4	1	4	4	4	4	2	3	4	2	3	4	4	4	3	3	3	3	3	2	3	3	3	4
288	Cat	18	1	4	4	5	4	4	3	5	2	4	4	4	5	3	2	4	4	5	3	4	4	2	4	4	2	4	5	5	4	5	5	5	2	4	4	4	4	5	5	5	2	5	4	2	4	2	3
289	Cat	19	1	4	5	5	3	4	5	4	3	4	4	4	5	4	3	3	2	4	3	4	1	5	4	5	2	4	5	5	5	5	4	5	3	3	4	5	2	4	3	5	3	4	1	3	3	2	5
290	Cat	19	1	3	3	5	2	5	5	5	2	5	1	4	5	3	1	5	5	5	1	4	2	1	5	5	1	3	5	5	4	5	5	5	5	5	5	5	5	5	5	5	4	5	1	5	1	1	5
291	Cat	18	1	4	4	4	3	3	4	4	3	4	4	4	4	3	2	3	4	4	4	3	2	3	4	4	2	4	4	4	4	3	3	4	2	4	4	4	4	4	4	4	4	4	2	2	1	2	4
292	Cat	20	1	2	3	4	2	3	3	4	3	4	4	4	4	5	3	3	3	3	2	4	2	3	4	3	2	4	3	4	4	4	4	4	2	3	3	3	4	2	4	4	4	4	3	4	3	4	3
293	Cat	21	1	4	4	3	3	4	3	3	2	4	3	4	4	3	2	5	5	5	2	5	3	3	4	4	4	4	5	5	5	5	3	4	5	5	4	4	4	2	3	4	5	5	3	2	3	3	5
294	Cat	19	1	2	3	2	4	3	4	4	3	3	2	3	2	4	3	3	2	2	4	5	4	3	4	3	4	3	2	2	2	1	2	2	1	4	4	4	3	3	4	5	4	5	5	3	4	2	5
295	Cat	20	1	4	4	4	2	4	4	4	4	4	4	4	4	2	2	4	2	4	3	4	4	2	4	4	2	4	4	4	4	4	4	4	2	4	4	4	4	4	4	4	4	4	2	2	4	4	4
296	Cat	19	1	2	4	4	3	4	4	5	2	3	3	4	3	2	2	4	2	4	1	2	2	2	5	3	2	3	3	3	4	4	5	3	4	4	4	4	3	3	5	4	5	3	2	3	2	2	3
297	Cat	19	1	4	4	5	5	5	3	5	5	5	3	4	3	4	1	2	4	4	1	4	2	2	4	3	2	2	3	5	5	4	5	4	4	5	3	3	4	5	5	5	5	5	1	2	3	3	3
298	Cat	.	1	4	4	4	3	3	4	5	3	4	4	5	5	4	2	4	2	5	2	3	2	3	5	4	2	4	5	5	4	2	4	5	2	4	4	5	5	3	4	4	2	3	2	2	3	3	4
299	Cat	19	1	4	4	5	2	5	4	4	3	4	4	5	5	2	3	2	3	4	3	4	2	3	4	5	1	4	4	4	4	4	3	3	1	4	4	4	5	4	4	3	1	2	3	4	4	2	4
300	Cat	.	3	4	3	4	2	5	3	4	4	4	4	5	3	3	3	4	4	4	4	4	4	4	4	4	2	4	4	5	3	3	4	4	1	4	4	4	4	5	4	3	2	4	3	3	4	3	4
301	Cat	22	3	4	4	5	1	2	2	3	3	4	2	5	5	4	2	3	3	2	2	4	1	3	2	4	2	4	3	5	4	4	2	4	4	4	2	3	5	2	4	5	4	4	4	2	2	2	2
302	Cat	22	3	4	4	5	2	4	4	3	2	3	2	5	3	3	4	3	2	5	3	4	1	2	3	3	3	3	4	4	4	5	4	3	4	4	3	4	4	4	3	4	2	3	4	4	4	2	3
303	Cat	25	3	4	5	4	4	4	5	4	5	5	5	5	4	3	2	3	3	4	4	3	3	4	3	4	3	4	4	3	3	3	4	3	4	4	2	4	3	3	3	4	3	4	2	3	3	5	4
304	Cat	22	3	5	5	5	4	4	4	5	3	5	1	5	5	1	1	5	2	5	3	4	4	2	5	5	1	5	5	5	5	5	5	5	1	5	5	5	4	5	5	5	1	5	2	4	5	4	4
305	Cat	.	3	4	4	4	4	4	3	3	2	4	3	3	4	2	2	4	3	4	2	4	4	3	4	4	3	3	5	3	3	4	4	3	3	4	4	4	4	3	4	4	3	4	2	3	4	3	4
306	Cat	20	3	1	5	5	5	5	5	5	5	5	2	4	5	5	5	5	5	5	5	5	5	5	5	5	5	5	5	5	5	5	5	5	5	5	4	5	4	5	5	5	3	3	3	2	4	3	3
307	Cat	21	3	3	4	3	1	4	5	5	3	4	5	5	5	3	1	4	5	5	2	5	3	2	2	2	4	4	4	4	2	5	3	4	5	5	1	4	4	2	2	4	2	5	5	5	2	4	4
308	Cat	21	3	1	3	5	5	5	5	3	2	1	5	4	4	5	3	3	4	2	4	5	4	3	2	3	3	5	5	5	4	5	5	5	1	1	3	3	4	4	4	1	2	1	2	4	5	5	5
309	Cat	21	3	2	4	4	4	4	3	3	4	4	2	3	4	3	3	3	4	4	2	4	4	4	4	3	3	5	4	4	5	5	4	3	3	3	2	3	4	2	3	1	2	4	4	3	4	4	4
310	Cat	22	3	3	3	5	3	3	4	4	3	4	2	5	5	2	3	5	1	4	1	4	2	3	4	4	2	4	5	5	4	3	1	3	1	4	4	4	4	4	3	4	2	4	4	2	2	2	4
311	Cat	21	3	2	2	4	3	3	3	4	2	3	4	3	4	3	3	3	4	2	2	3	3	3	3	3	2	4	3	3	3	2	4	4	3	3	3	4	4	3	3	3	3	3	3	3	4	4	3
312	Cat	.	3	4	4	5	3	4	4	4	4	4	3	5	4	3	2	3	4	4	2	4	3	3	4	3	3	5	5	4	5	5	3	4	2	3	4	4	3	4	4	4	2	3	2	4	3	2	4
313	Cat	21	3	4	3	3	3	3	3	3	3	3	3	3	3	3	3	3	3	3	3	3	3	3	3	3	3	3	3	3	3	3	3	3	3	3	3	3	3	3	3	3	3	3	3	3	3	3	3
314	Cat	20	3	4	5	5	3	4	3	4	3	5	2	4	4	2	3	5	4	5	2	3	1	4	5	5	2	4	5	5	2	4	4	5	2	5	2	4	3	5	4	5	2	5	4	1	2	2	3
315	Cat	20	3	2	4	4	3	4	2	2	3	4	2	4	4	3	2	3	4	5	2	3	2	2	4	4	2	3	4	4	4	4	4	4	2	3	3	3	4	5	5	5	3	4	4	3	3	2	3
316	Cat	23	3	4	4	5	3	4	5	4	3	4	2	4	4	3	2	3	4	3	2	4	4	3	4	4	3	4	4	4	4	3	4	4	2	4	4	4	4	4	4	3	3	3	2	3	4	3	4
317	Cat	21	3	4	3	3	2	5	5	4	3	4	3	3	3	1	4	4	3	4	4	4	4	2	3	3	2	4	3	4	5	5	4	4	2	4	3	5	5	3	4	4	2	4	3	4	5	3	3
318	Cat	21	3	4	4	5	2	5	5	5	4	4	1	5	4	2	4	5	4	4	2	4	4	2	4	3	1	4	4	5	4	4	5	4	2	3	4	4	4	4	2	5	2	1	4	4	4	5	2
319	Cat	21	3	3	4	4	3	4	3	2	2	4	2	4	4	3	3	3	4	4	2	4	3	3	4	4	3	4	4	4	3	3	4	4	2	4	3	4	4	4	4	4	3	4	3	2	2	2	3
320	Cat	20	3	3	3	3	2	2	4	3	1	2	3	3	4	4	3	2	4	4	3	4	2	4	2	2	4	1	2	3	4	3	4	4	3	3	4	4	3	2	4	4	3	2	3	3	3	5	4
321	Cat	21	3	4	4	5	2	5	4	4	2	3	3	5	3	4	2	4	2	4	4	4	4	3	4	4	2	3	4	5	5	4	5	4	2	5	4	4	3	2	3	3	3	3	2	4	3	3	5
323	Cat	21	3	3	4	5	3	5	4	4	5	4	3	5	3	2	2	2	2	4	3	4	4	3	4	3	1	3	4	5	4	4	4	4	2	4	4	4	5	4	4	5	2	3	4	4	4	4	4
324	Cat	20	3	3	4	5	2	2	4	1	1	2	1	5	5	5	2	5	5	5	1	5	1	4	4	5	2	2	3	5	5	4	3	5	5	2	4	5	5	1	3	5	5	4	3	1	4	4	4
325	Cat	22	3	3	5	5	4	4	4	1	4	3	1	4	3	3	1	1	1	3	1	3	5	3	3	4	2	4	4	3	4	4	3	4	5	5	4	4	4	3	5	4	3	4	2	3	5	4	3
326	Cat	21	3	2	5	5	1	2	4	3	2	4	4	5	5	4	1	5	2	4	3	4	2	3	5	5	2	4	4	5	5	4	5	5	2	5	5	5	5	4	3	4	3	5	2	2	3	2	4
327	Cat	23	3	1	4	4	2	4	4	5	4	4	1	4	3	4	1	2	4	4	1	4	2	2	4	2	2	2	4	4	4	4	2	3	2	4	4	4	5	4	4	2	2	4	2	1	2	1	4
328	Cat	22	3	3	4	4	3	4	2	4	3	4	2	3	4	1	1	4	3	4	1	5	3	1	4	4	2	4	4	4	3	4	4	5	1	4	4	5	5	2	4	4	4	3	5	2	2	2	4
329	Cat	21	3	2	4	4	2	4	4		2	4	4	4	2	4	3	3	3	4	4	4	2	3	3	3	3	2	3	3	4	3	2	3	3	3	3	3	4	3	3	3	3	3	2	3	2	2	3
330	Cat	21	3	4	5	5	4	2	3	3	2	4	3	5	4	1	1	4	4	5	3	4	4	4	4	4	2	4	4	4	4	5	3	4	3	4	3	4	4	4	4	5	3	4	4	2	4	3	4
331	Cat	21	3	2	5	5	2	2	1	4	1	5	4	5	5	3	1	2	4	5	2	4	2	4	5	4	3	4	5	5	2	4	4	5	3	5	2	4	4	2	5	3	2	4	1	2	1	1	2
332	Cat	22	3	4	4	5	4	4	4	3	4	5	2	5	4	3	2	5	4	4	4	3	5	3	4	3	2	4	4	5	4	4	5	5	2	5	3	5	4	4	5	5	3	5	5	3	5	4	4
333	Cat	.	3	4	4	4	3	4	3	4	2	4	4	4	3	3	3	4	4	4	3	4	3	4	4	4	3	3	3	3	3	4	4	4	4	4	3	3	4	4	4	3	3	4	4	4	3	3	4
334	Cat	22	3	3	3	4	2	4	4	3	2	4	1	4	4	3	2	3	3	4	2	4	3	2	3	3	2	4	4	5	4	3	4	3	3	4	3	4	5	3	4	3	2	3	3	2	3	2	3
335	Cat	20	3	4	4	3	2	4	3	5	4	4	3	4	4	2	2	5	2	4	3	3	2	2	3	3	2	4	3	4	3	5	5	5	2	5	3	4	4	4	4	4	2	4	2	2	4	2	3
336	Cat	20	3	3	3	3	3	5	5	5	5	4	5	4	5	2	2	4	3	4	5	4	2	3	4	4	1	4	4	5	2	4	5	4	1	4	4	5	5	4	5	3	3	4	3	2	2	2	4
337	Cat	.	3	4	3	4	3	5	3	2	3	3	2	4	4	1	3	2	4	3	2	4	4	4	4	4	3	3	4	4	4	4	3	2	4	4	3	4	2	4	3	4	3	3	3	3	4	4	4
338	Cat	21	3	2	4	5	4	4	2	4	3	5	4	4	4	4	2	3	4	5	4	4	1	4	4	3	4	4	4	4	4	4	5	4	4	4	2	4	5	4	5	5	5	5	5	4	4	3	2
339	Cat	24	3	4	5	5	2	3	1	4	1	4	2	5	5	5	3	2	4	5	3	4	4	3	4	3	4	4	3	5	3	5	2	3	4	5	1	4	5	4	3	2	5	4	5	5	2	1	2
340	Cat	22	3	3	4	4	3	3	3	3	2	3	2	4	4	3	2	3	3	4	2	4	3	4	4	4	3	4	4	4	4	4	4	4	3	4	4	4	3	3	4	4	3	4	4	4	3	3	4
341	Cat	21	3	4	4	5	2	4	2	4	1	4	2	4	2	2	2	4	2	4	2	4	1	2	3	3	2	5	4	4	4	3	5	4	4	4	2	4	5	3	4	3	2	4	4	2	2	2	3
342	Cat	20	3	2	4	4	1	2	5	5	4	5	2	3	5	5	1	5	2	5	4	3	3	3	4	5	1	5	4	5	4	4	3	4	2	5	3	3	5	3	3	2	3	4	2	3	3	2	3
343	Cat	23	3	2	3	3	2	4	2	3	3	3	2	4	4	3	3	3	2	3	3	3	2	4	3	2	3	3	2	4	3	5	3	3	4	4	2	3	4	4	3	2	2	3	5	3	2	2	2
349	Cat	20	3	4	3	3	4	3	3	3	4	4	3	4	3	3	4	3	4	4	3	3	4	3	3	3	4	4	3	3	3	3	4	4	3	3	3	4	3	4	3	3	4	3	3	3	4	3	4
350	Cat	25	3	2	4	4	1	4	2	1	1	2	2	3	3	4	2	3	5	1	1	5	1	5	4	4	1	3	4	5	4	3	4	4	1	3	3	3	3	3	3	4	3	4	3	4	3	4	2
351	Cat	23	3	3	4	4	3	4	3	2	2	3	3	3	3	4	3	3	3	4	3	2	2	3	3	3	2	3	3	3	2	2	4	3	3	2	4	4	3	2	3	3	4	3	3	2	4	2	5
352	Cat	20	3	3	5	5	4	3	4	4	2	4	4	5	5	4	1	5	3	3	2	5	1	4	3	5	1	5	5	5	3	5	4	3	3	3	1	5	5	4	5	5	4	3	4	3	1	2	2
353	Cat	20	3	4	4	5	5	4	4	3	3	3	2	5	5	5	2	3	4	3	1	4	3	4	3	4	4	4	3	5	4	4	2	4	3	4	3	4	3	4	5	4	5	3	5	4	3	4	3
354	Cat	22	3	4	3	5	4	3	4	5	5	4	4	3	3	4	5	4	3	4	5	4	4	4	4	3	3	4	5	4	3	4	3	5	4	5	4	3	4	4	5	4	4	3	5	4	4	4	3
356	Cat	20	3	4	3	4	3	4	4	3	4	3	4	3	4	3	4	4	4	4	3	4	4	4	3	4	3	4	5	4	4	4	3	4	4	4	4	4	4	3	4	4	4	4	4	5	4	4	3
357	Cat	21	3	4	4	4	4	3	4	4	5	5	5	4	5	4	4	3	4	4	3	3	4	2	4	4	4	5	4	5	4	5	4	5	4	4	3	4	4	4	4	4	3	4	4	3	3	4	4
358	Cat	21	3	4	5	4	5	5	5	5	5	5	5	5	5	5	5	5	5	5	4	3	4	5	4	5	5	5	5	5	5	5	5	5	5	5	5	4	5	5	5	5	5	5	5	4	5	5	4
360	Cat	20	3	4	4	5	3	2	4	5	1	3	4	3	5	4	4	3	4	5	4	3	4	4	5	3	4	5	4	5	3	4	4	5	4	3	4	4	3	5	4	5	4	4	4	3	4	3	5
361	Cat	21	3	3	4	5	3	4	4	5	3	5	4	5	5	4	1	4	4	5	2	4	2	2	5	5	2	4	4	5	4	4	5	5	2	4	4	5	5	4	5	5	3	5	3	2	3	4	4
362	Cat	.	3	4	4	4	4	4	4	4	4	4	4	4	4	4	4	4	4	4	4	4	4	4	4	4	4	4	4	4	4	4	4	4	4	4	4	4	3	4	3	3	5	4	4	5	4	5	3
363	Cat	24	3	3	3	4	4	4	2	2	3	4	4	5	4	4	2	4	4	4	2	4	2	3	4	3	2	5	4	5	5	3	3	3	4	4	4	4	4	2	3	2	2	2	4	3	4	1	3
364	Cat	22	3	2	4	4	4	4	2	2	4	4	2	4	4	4	4	4	4	2	2	2	3	4	4	4	2	3	3	5	5	5	3	3	3	3	2	4	4	4	3	3	3	4	5	4	4	3	2
365	Cat	21	3	2	4	4	3	4	5	5	2	4	1	4	2	4	2	5	4	4	3	4	1	4	5	5	2	4	4	5	4	4	3	4	2	4	3	5	4	2	4	5	4	4	3	2	1	1	3
366	Cat	24	3	2	4	4	2	4	4	5	3	4	4	5	4	3	1	4	3	5	3	4	1	3	5	4	3	5	5	4	4	4	4	3	2	5	2	5	4	3	5	5	3	4	3	4	2	2	4
367	Cat	21	3	3	5	5	4	4	4	2	3	4	2	5	4	3	2	5	4	4	2	5	3	4	4	4	4	4	5	5	4	4	4	5	2	5	4	4	4	3	4	4	3	5	3	1	3	1	4
369	Cat	22	3	4	4	3	3	3	4	3	3	3	2	3	3	2	3	3	4	3	3	3	3	3	3	2	3	3	2	3	4	3	3	3	3	3	3	2	4	3	3	3	3	2	3	3	3	2	3
370	Cat	20	3	4	3	4	3	4	2	2	2	3	2	3	2	4	2	2	2	3	2	4	4	4	4	3	3	4	4	2	3	4	2	2	3	3	2	2	3	4	4	4	3	4	4	2	4	2	3
371	Cat	25	3	4	4	4	3	4	5	5	5	5	3	5	5	3	2	4	3	4	4	5	4	3	5	4	2	5	5	4	3	4	5	4	1	5	5	5	4	4	5	5	1	4	1	2	4	5	5
372	Cat	21	3	2	4	4	3	4	4	3	2	3	4	5	3	4	1	3	4	2	4	3	4	2	4	3	2	4	3	2	4	2	3	4	3	3	3	4	2	4	3	2	4	1	3	3	4	3	2
378	Cat	21	3	4	3	4	5	4	5	4	4	4	3	4	5	4	3	2	4	3	4	5	4	3	4	4	3	4	3	4	3	4	5	4	2	4	3	4	5	3	4	4	5	4	5	4	5	3	4
379	Cat	22	3	2	5	5	4	4	4	4	1	4	1	4	4	2	4	3	5	4	3	4	1	3	4	2	2	3	4	4	4	3	4	4	4	3	3	3	3	3	3	3	3	3	3	3	3	3	3
385	Cat	.	3	4	4	4	4	5	2	4	3	3	2	2	4	2	2	3	5	4	4	4	4	4	4	4	4	4	4	4	4	4	4	4	4	4	4	3	4	4	4	4	4	5	5	4	4	5	5
387	Cat	.	3	4	4	5	4	4	4	5	5	4	3	4	4	5	4	4	4	5	5	5	4	4	4	4	4	5	5	5	5	4	4	5	4	4	4	5	4	5	4	4	4	5	5	4	5	5	4
390	Cat	28	3	4	3	4	4	3	3	4	3	3	2	4	5	3	3	4	5	4	4	3	2	3	5	4	4	5	3	2	4	5	4	3	2	3	4	5	4	4	3	4	3	4	5	4	4	3	4
392	Cat	24	4	3	5	5	4	5	2	3	2	3	1	4	5	2	1	5	4	4	1	5	2	4	5	5	2	4	5	4	4	5	4	3	4	4	4	2	5	4	5	5	4	5	2	1	4	1	3
393	Cat	23	4	1	4	5	3	3	4	4	3	2	3	4	3	4	3	4	2	4	2	4	3	3	4	4	2	4	4	4	3	2	4	4	2	2	4	5	4	3	4	4	3	3	2	2	2	1	4
394	Cat	23	4	3	4	4	3	4	5	4	2	4	3	5	3	3	2	4	4	4	3	4	2	3	4	4	3	4	4	5	3	4	5	5	2	4	3	4	4	2	4	4	3	3	4	4	2	2	4
395	Cat	26	4	3	3	4	5	4	3	5	3	4	4	3	5	4	1	3	4	4	4	3	2	2	4	3	3	3	4	5	3	2	4	3	5	4	2	3	3	3	4	5	3	3	1	1	3	2	3
396	Cat	22	4	5	5	5	3	5	5	2	5	5	2	5	5	5	2	5	5	5	5	5	5	2	5	5	1	5	5	5	5	5	5	5	1	5	5	5	5	5	5	5	2	5	5	1	5	2	5
397	Cat	25	4	4	5	5	4	5	2	2	1	5	1	5	3	3	5	5	5	5	1	5	4	5	5	5	2	4	5	4	5	5	2	3	3	5	5	5	3	3	3	3	1	5	1	1	5	3	5
398	Cat	21	4	4	4	5	4	5	5	5	4	4	3	5	5	2	1	5	4	5	2	5	2	2	5	5	2	4	5	5	5	4	3	4	2	4	3	4	4	2	4	4	5	3	3	2	4	1	5
399	Cat	.	4	2	3	4	5	2	3	4	4	5	2	4	4	5	1	4	4	4	2	4	2	5	5	5	2	5	5	5	5	5	4	4	1	3	4	2	2	4	5	5	2	4	1	1	4	4	5
400	Cat	23	4	5	5	5	3	5	5	5	5	5	1	5	5	2	1	5	4	5	1	5	5	2	5	5	1	5	5	5	5	5	5	5	1	5	5	5	3	5	5	5	3	5	1	4	5	3	5
401	Cat	21	4	2	5	5	4	1	4	4	2	4	2	5	3	4	2	4	4	4	2	4	2	3	3	2	3	4	4	4	4	5	4	4	4	3	3	2	4	5	5	4	4	4	1	4	2	1	4
402	Cat	.	4	4	4	5	4	3	4	5	2	5	2	5	5	5	1	4	3	5	1	4	2	4	4	4	2	4	5	5	4	4	5	3	1	5	5	4	5	4	4	3	1	5	2	3	3	2	5
403	Cat	23	4	4	4	4	4	4	3	4	3	3	1	3	3	1	3	4	3	4	3	4	4	4	5	3	4	4	5	4	4	4	5	4	3	4	2	4	4	4	5	5	4	5	4	2	4	3	3
404	Cat	24	4	2	4	5	2	4	5	5	4	4	2	5	4	4	3	4	5	5	2	4	1	2	4	5	2	4	5	5	4	3	4	4	2	4	4	5	5	4	3	5	2	4	1	4	2	1	4
405	Cat	22	4	3	3	4	4	3	4	3	4	3	3	4	4	4	2	4	4	4	2	3	4	4	4	4	3	4	4	4	3	4	3	3	2	3	3	4	4	3	4	4	2	3	4	3	4	4	4
406	Cat	.	4	3	4	5	2	5	3	4	2	4	1	5	4	2	1	5	4	3	2	4	1	3	5	5	2	3	4	5	5	4	4	4	4	5	3	4	4	5	4	4	2	5	3	2	2	2	4
407	Cat	22	4	4	4	4	4	2	4	4	4	4	1	4	4	2	2	4	2	4	3	4	4	4	4	4	2	4	4	4	2	4	2	4	2	4	2	4	3	3	4	4	2	2	4	4	4	4	4
408	Cat	.	4	4	5	5	3	2	3	3	1	3	3	4	4	3	2	3	3	3	3	4	3	2	4	5	2	4	5	4	4	3	3	3	4	4	4	5	4	4	4	4	4	4	4	3	3	2	3
409	Cat	23	4	2	2	2	4	3	3	3	4	3	4	2	4	2	2	2	2	2	2	3	4	3	3	3	3	2	3	2	4	4	3	3	2	3	3	2	2	4	3	4	3	3	3	4	4	4	4
410	Cat	25	4	4	4	4	3	4	2	3	1	4	1	4	2	2	3	4	4	4	2	2	4	3	3	4	3	4	4	4	4	3	4	2	4	5	2	3	3	3	3	4	2	4	4	2	3	1	3
411	Cat	25	4	2	4	4	1	5	4	4	1	3	1	5	3	1	3	1	3	4	2	5	1	3	4	4	2	4	4	5	5	5	5	3	4	4	3	5	4	4	4	4	1	3	5	2	2	1	1
412	Cat	27	4	5	5	5	3	5	5	5	5	5	1	5	5	5	3	5	3	5	1	5	3	3	5	5	1	1	3	3	5	4	5	5	1	5	5	5	5	4	5	4	1	5	5	3	5	3	3
414	Cat	22	4	2	4	4	3	5	4	4	4	3	4	4	4	3	2	4	3	4	3	4	4	4	4	4	2	4	4	4	4	4	4	4	2	4	3	4	4	4	4	4	3	3	3	3	4	3	4
415	Cat	22	4	3	4	5	3	5	3	5	4	4	2	5	3	3	3	4	4	4	2	4	4	3	5	4	2	4	4	4	4	5	5	3	2	4	4	5	3	4	4	5	3	4	2	2	4	3	3
416	Cat	22	4	4	4	4	3	5	2	4	5	3	2	4	4	4	1	4	2	4	3	4	4	4	3	3	2	4	3	5	4	5	3	3	2	4	3	4	3	5	3	5	1	4	4	2	3	4	3
417	Cat	21	4	5	4	5	2	4	4	4	2	4	4	5	5	4	1	4	2	3	2	5	1	3	5	5	2	2	4	5	4	5	5	4	1	4	4	5	5	4	5	5	1	3	2	5	4	1	3
418	Cat	22	4	4	5	5	2	5	5	4	4	3	4	5	4	5	1	2	4	3	3	3	4	3	3	3	4	2	3	3	2	3	3	3	3	3	2	2	3	2	3	3	4	2	2	3	3	4	3
419	Cat	22	4	3	4	3	3	4	3	5	3	4	4	4	4	3	2	3	4	5	3	4	2	3	5	3	3	3	3	3	5	3	5	5	3	5	3	4	3	5	5	5	3	4	4	3	3	4	3
420	Cat	22	4	2	2	4	3	3	3	3	3	3	3	3	3	3	3	3	3	3	3	3	3	3	3	3	3	3	3	3	3	3	4	2	3	4	4	3	5	4	3	4	4	4	2	2	4	3	3
421	Cat	22	4	4	3	4	4	3	4	3	5	4	4	5	4	5	4	4	4	5	4	5	4	5	4	5	4	4	5	4	5	4	4	4	4	4	5	4	5	5	5	5	5	4	4	5	4	5	4
424	Cat	19	1	2	2	5	1	4	4	2	2	5	5	5	2	4	2	5	5	5	3	4	2	4	4	4	2	4	5	5	2	4	5	5	4	4	3	3	5	3	4	5	5	5	1	4	4	1	4
425	Cat	18	1	4	4	5	3	4	4	4	4	4	4	5	4	2	2	4	2	4	3	4	4	3	4	4	2	4	4	4	5	4	5	4	3	4	3	4	4	4	4	4	2	4	4	4	4	4	4
426	Cat	19	1	4	4	4	3	4	4	4	4	5	3	4	4	3	2	4	3	4	2	4	3	3	4	4	2	4	4	4	3	4	4	4	2	4	4	4	4	4	4	4	2	4	2	3	4	2	4
428	Cat	19	1	3	4	4	1	4	4	4	4	3	4	2	3	4	2	4	2	5	4	4	2	4	4	3	3	3	5	5	4	3	4	5	2	4	3	4	3	3	4	2	5	4	2	3	5	2	4
430	Cat	19	1	4	4	5	3	4	3	3	2	4	2	3	3	3	3	4	3	4	2	4	3	2	4	5	3	2	4	3	4	2	3	3	4	4	4	4	2	3	4	4	1	4	3	4	3	2	4
431	Cat	.	1	2	2	4	3	2	3	4	2	2	3	3	2	4	3	4	3	3	3	3	2	4	4	3	2	3	4	3	4	2	3	3	2	3	4	3	4	2	2	2	2	3	3	3	2	2	4
433	Cat	20	1	5	5	5	5	5	5	5	5	5	5	5	5	1	1	5	3	5	3	5	5	1	5	5	1	5	5	5	5	3	5	5	1	5	5	5	3	5	5	5	1	5	1	3	5	5	5
434	Cat	20	1	4	4	5	4	3	3	4	2	4	4	5	5	4	3	4	3	4	2	4	4	4	4	3	4	4	4	3	4	5	4	4	3	4	4	5	4	4	4	5	4	3	4	4	5	4	4
435	Cat	19	1	5	5	5	5	5	5	5	5	5	5	5	5	5	5	5	5	5	5	5	5	5	5	5	5	5	5	5	5	5	5	5	5	5	5	5	5	5	5	5	5	5	5	5	5	5	5
438	Cat	19	1	3	4	4	3	4	5	3	4	3	4	3	4	3	4	3	4	3	4	3	4	3	4	3	4	3	4	3	4	3	4	3	4	4	4	5	4	3	4	3	5	4	3	4	4	5	4
440	Cat	19	1	4	4	4	3	3	4	4	3	4	3	4	4	4	3	4	3	4	3	4	3	4	4	4	4	4	4	4	4	4	4	4	4	4	4	4	4	4	4	4	3	4	3	4	4	3	4
443	Cat	20	1	5	5	5	5	5	5	5	5	5	5	5	5	5	5	5	5	5	5	5	4	4	4	4	2	2	5	4	5	5	5	5	3	4	4	4	4	4	4	4	3	4	2	3	4	4	4
445	Cat	19	1	3	4	5	4	4	3	5	4	4	3	5	4	2	2	4	2	3	2	4	4	4	4	3	2	4	4	5	4	4	5	4	2	4	4	4	3	4	4	4	2	4	2	1	4	4	3
446	Cat	18	1	3	3	4	4	5	4	4	2	3	2	3	3	4	2	3	4	3	2	4	4	4	4	3	1	3	4	2	3	5	5	3	4	3	4	4	5	3	3	4	4	3	2	5	4	2	4
447	Cat	19	1	3	5	5	3	5	5	5	4	4	5	5	3	5	5	5	4	4	5	5	5	5	5	5	3	4	4	5	4	5	4	5	4	4	3	4	3	4	5	5	3	3	2	3	4	4	5
448	Cat	18	1	5	5	5	5	5	5	5	4	5	3	5	4	4	2	5	4	5	3	4	5	2	5	5	3	4	4	4	5	5	5	5	2	5	5	5	4	3	4	5	2	3	4	3	4	4	4
449	Cat	19	1	4	3	4	4	4	4	5	2	4	2	4	4	4	3	5	5	5	2	4	4	2	4	5	2	5	5	5	5	3	4	5	1	5	4	5	5	4	4	4	4	5	2	4	4	1	5
450	Cat	18	1	4	4	5	3	4	3	4	3	4	3	4	4	3	2	4	3	4	2	4	3	3	4	4	2	4	4	4	5	3	4	4	2	4	2	4	3	4	4	4	4	4	2	3	3	4	4
451	Cat	19	1	3	4	3	4	2	4	4	1	4	3	4	3	3	2	4	4	4	3	3	2	4	4	4	4	3	4	4	4	3	5	4	2	4	4	4	4	3	4	4	4	3	3	2	2	2	3
452	Cat	18	1	2	4	4	5	3	3	4	2	4	2	3	3	4	3	4	3	3	1	3	5	4	3	3	2	3	3	4	4	3	3	3	2	4	3	3	3	4	3	2	3	3	4	2	5	3	3
453	Cat	19	1	1	3	3	5	2	2	2	4	4	2	4	3	3	2	5	5	5	4	3	5	4	4	3	2	4	4	5	4	5	2	4	4	5	1	4	4	2	2	4	4	4	4	4	4	3	2
454	Cat	18	1	5	5	5	2	5	5	5	5	5	4	4	5	3	2	4	5	5	4	4	2	2	4	3	2	4	5	5	5	5	5	4	2	5	5	5	5	4	5	5	2	4	1	3	3	2	5
455	Cat	19	1	3	3	4	1	1	4	4	4	4	4	4	4	5	1	4	2	4	2	5	1	5	5	3	2	5	5	5	3	3	3	4	1	4	4	4	5	2	4	3	3	3	1	5	1	1	5
456	Cat	20	1	3	3	4	2	3	2	4	2	5	3	4	3	4	4	3	4	4	2	4	4	4	4	4	4	4	3	4	4	4	4	3	4	4	3	3	3	2	3	3	4	4	3	2	4	2	3
457	Cat	18	1	2	4	4	4	3	3	3	2	3	2	4	4	3	2	3	4	3	3	4	3	4	4	3	3	4	4	4	4	4	4	4	3	4	3	4	4	3	4	4	4	4	4	4	4	3	3
458	Cat	19	1	1	5	5	3	5	2	5	5	4	5	5	5	3	1	5	1	4	3	5	5	5	5	5	1	3	5	5	1	5	5	5	1	2	5	5	5	5	4	5	1	2	5	2	5	5	5
459	Cat	19	1	2	4	5	3	3	2	4	2	4	2	5	5	4	1	4	4	4	2	5	4	3	4	4	3	4	4	5	5	5	4	4	3	4	3	4	4	3	5	5	4	3	5	2	4	2	3
460	Cat	19	1	4	4	4	2	3	3	4	3	4	3	5	5	4	2	4	4	4	2	4	2	3	4	4	2	3	4	5	4	3	3	4	2	4	4	4	4	3	4	4	2	4	4	2	3	2	3
461	Cat	19	1	2	5	5	2	4	4	5	3	4	2	4	4	3	2	4	4	4	2	4	3	4	4	4	2	4	4	5	3	4	4	4	3	4	4	4	5	3	4	5	4	3	4	2	3	3	3
462	Cat	20	1	5	5	5	3	5	5	5	5	5	1	5	4	2	2	5	4	5	3	4	4	1	5	5	2	5	5	5	5	5	5	5	2	5	5	5	2	5	5	5	4	5	5	4	4	5	5
463	Cat	18	1	4	4	4	3	4	4	4	3	4	4	4	4	4	3	3	4	4	4	4	4	3	4	3	3	4	4	4	4	5	3	3	3	4	4	4	4	3	4	4	4	3	4	3	4	3	3
464	Cat	19	1	3	3	4	2	3	3	3	5	4	2	3	4	4	2	4	2	4	3	3	3	3	3	4	2	4	4	4	4	3	2	3	2	3	4	4	3	3	4	4	3	3	3	2	4	3	3
465	Cat	19	1	4	4	4	3	3	4	3	3	4	3	4	3	3	3	3	4	4	3	4	3	3	4	4	3	3	4	4	4	4	4	3	2	4	4	4	4	3	4	3	3	4	3	2	3	3	3
466	Cat	20	1	2	5	5	3	2	4	3	3	4	2	5	3	3	2	3	4	4	3	4	3	3	4	5	3	4	5	4	4	3	5	4	2	4	4	4	4	3	4	4	4	5	2	2	3	3	4
467	Cat	19	1	4	4	4	3	4	3	3	3	4	3	4	4	3	3	4	3	3	3	4	2	3	3	4	2	3	4	4	4	3	4	4	2	4	3	3	5	4	4	4	3	4	3	2	3	3	3
468	Cat	19	1	2	2	4	4	4	3	3	3	3	3	4	3	4	3	4	4	4	3	4	4	4	4	4	3	4	4	4	4	4	4	4	3	4	4	4	4	3	4	4	4	4	4	4	4	4	4
469	Cat	18	1	3	4	4	3	3	3	3	3	4	3	4	4	3	2	5	4	4	3	3	3	3	3	3	3	3	4	4	4	3	4	4	3	4	3	3	4	3	4	4	4	4	4	2	5	4	3
472	Cat	19	1	3	3	5	4	4	5	3	3	3	3	4	4	3	2	5	4	4	3	3	2	4	5	4	1	4	5	4	4	4	4	5	1	3	3	5	4	4	5	5	3	3	4	4	3	2	4
473	Cat	20	1	3	3	5	4	3	3	3	3	4	2	3	4	3	2	3	3	5	2	3	5	3	4	3	2	4	4	4	4	4	4	4	3	5	3	4	3	3	3	5	3	4	3	4	5	3	3
474	Cat	19	1	2	3	4	5	5	4	5	4	4	3	3	4	2	3	4	3	4	2	4	5	2	4	3	2	3	4	5	4	5	3	3	2	4	3	3	5	3	4	4	2	3	4	2	5	4	3
475	Cat	18	1	3	3	5	4	3	3	4	4	4	1	5	3	2	3	5	4	4	2	3	5	3	4	4	2	4	4	3	2	4	3	5	1	4	3	5	2	4	4	3	2	4	4	3	4	3	3
476	Cat	19	1	3	3	5	2	3	4	5	3	5	4	5	5	3	2	5	4	4	2	4	2	2	4	5	2	5	4	5	3	3	4	5	1	4	2	3	4	3	4	4	3	3	4	2	3	2	4
477	Cat	21	1	3	4	5	2	4	3	4	3	4	3	4	4	3	2	4	3	4	2	4	2	3	4	5	2	4	4	4	4	3	4	4	4	3	3	5	4	4	4	4	4	4	4	2	4	2	3
478	Cat	22	1	5	4	3	2	4	5	4	2	5	5	5	3	4	5	4	5	5	3	5	1	1	5	4	1	1	5	5	5	5	3	3	2	5	2	5	4	3	2	4	5	4	1	2	5	3	5
479	Cat	18	1	3	4	5	3	5	4	4	2	3	3	5	4	4	2	4	3	5	2	4	3	3	4	4	2	4	4	4	4	4	4	5	3	4	3	5	4	4	4	4	3	3	3	3	3	3	3
481	Cat	20	1	5	5	5	3	3	5	5	4	5	4	4	4	2	2	4	3	5	5	5	1	2	4	4	1	3	5	5	5	1	5	5	2	4	4	1	4	4	5	5	3	4	2	4	4	2	5
482	Cat	19	1	4	4	4	2	2	2	4	2	5	2	5	5	2	1	5	4	4	2	4	4	2	4	5	2	4	4	5	4	4	4	4	2	5	2	5	5	5	5	5	2	5	4	5	4	2	4
483	Cat	19	1	4	2	4	3	5	4	5	3	3	2	4	2	3	2	4	2	5	4	4	3	4	3	3	1	3	4	4	2	4	3	4	2	3	2	4	4	5	3	4	3	2	3	2	4	4	4
484	Cat	19	1	1	3	5	1	4	3	5	5	5	1	4	4	4	1	3	3	5	1	4	4	4	2	5	4	5	5	5	4	5	5	2	1	2	3	3	5	5	5	2	3	3	1	1	3	3	4
485	Cat	20	1	4	3	4	4	4	3	3	1	3	4	4	3	4	2	3	2	4	4	4	4	4	4	3	4	4	4	4	4	4	4	4	3	3	2	4	4	3	4	4	4	3	5	4	4	4	2
486	Cat	19	1	3	3	4	3	2	3	4	3	2	2	2	1	5	4	2	4	3	4	2	4	3	2	4	3	4	2	4	3	2	3	4	3	3	4	3	2	3	4	4	4	3	3	2	2	3	2
487	Cat	19	1	3	4	4	3	3	3	3	2	3	2	3	3	2	2	3	3	3	2	4	3	3	3	3	3	3	3	4	3	4	3	4	3	3	3	3	3	3	4	5	4	3	2	2	3	2	4
488	Cat	18	1	4	4	4	3	4	4	4	3	4	3	4	4	3	2	4	3	4	3	4	4	4	4	4	3	4	5	5	5	4	5	5	2	4	3	4	4	5	4	5	3	4	3	3	4	2	3
489	Cat	18	1	3	4	4	3	5	4	4	3	4	3	5	4	4	3	3	3	3	3	4	3	3	4	4	3	3	5	5	4	3	4	4	3	3	3	3	3	4	4	4	3	3	2	3	3	2	4
490	Cat	18	1	4	4	4	2	1	5	5	2	4	5	3	5	2	2	4	3	4	4	3	1	1	3	3	1	5	5	3	3	1	3	3	2	4	4	5	5	3	4	2	3	2	2	5	1	2	5
491	Cat	19	1	4	5	5	2	2	3	4	3	4	2	5	4	2	2	4	4	3	3	4	3	2	4	4	3	4	4	5	3	4	4	4	3	4	3	4	4	3	4	5	3	3	3	2	3	2	4
492	Cat	20	1	3	4	4	2	2	4	4	3	5	2	4	5	4	2	5	4	5	4	4	4	2	4	4	2	5	4	4	4	3	4	4	1	4	3	4	4	4	4	4	1	4	3	2	3	2	4
493	Hal	24	3	5	5	4	4	4	4	4	4	4	2	4	4	4	3	3	3	3	3	3	3	3	3	3	3	3	4	3	4	4	3	3	3	4	4	4	3	4	3	3	3	3	3	3	3	3	3
494	Hal	22	3	4	5	4	5	4	3	5	4	4	4	4	3	4	4	3	4	.	3	4	4	3	4	5	3	4	3	4	5	4	3	4	5	3	4	3	4	5	4	5	5	5	4	4	3	4	3
495	Hal	23	3	4	4	4	5	4	5	4	5	4	5	5	4	5	4	4	4	5	5	4	5	4	5	4	4	5	4	5	4	5	4	5	4	4	5	4	5	4	4	5	5	4	5	4	5	5	4
496	Hal	20	3	5	5	5	5	4	4	4	4	4	4	4	4	4	4	4	4	4	4	4	4	4	4	4	3	4	4	4	4	4	4	4	3	5	3	4	4	3	3	3	3	3	3	4	4	3	3
497	Hal	22	3	5	5	5	4	5	4	5	5	4	1	1	5	2	1	5	4	5	5	1	1	5	4	5	1	2	3	5	1	5	5	4	5	5	5	5	5	4	4	5	1	5	5	1	5	1	4
501	Hal	23	3	4	4	4	3	3	4	3	4	4	4	4	4	4	4	4	3	4	3	4	4	3	3	3	2	3	3	3	3	3	3	3	3	3	3	4	3	3	3	3	4	3	3	3	3	3	3
502	Hal	21	3	4	3	4	4	5	4	4	3	4	4	5	4	4	4	3	3	2	3	4	4	3	4	4	5	3	3	2	3	4	3	3	2	4	5	5	4	4	4	5	5	5	3	4	4	3	2
503	Hal	21	3	4	4	4	3	4	4	4	4	4	3	4	4	3	3	4	4	4	3	4	3	3	4	4	3	4	4	4	4	3	4	4	3	4	3	4	4	4	4	4	3	4	3	3	3	4	4
504	Hal	23	3	4	3	4	4	4	4	2	3	4	2	4	4	2	3	4	4	4	2	4	4	3	4	4	2	4	4	4	4	4	4	4	4	4	4	4	2	4	4	4	4	2	3	4	4	4	4
505	Hal	21	3	2	4	4	2	2	4	4	4	4	2	4	5	5	1	5	5	4	2	4	1	4	5	5	2	4	4	5	4	2	5	5	1	4	4	2	5	2	5	1	2	4	4	4	2	2	2
506	Hal	20	3	4	5	5	2	5	4	4	4	3	3	4	3	3	4	4	4	4	4	3	2	4	4	4	5	4	3	4	3	4	4	3	3	4	3	4	5	4	3	4	3	3	3	3	4	4	5
507	Hal	22	3	3	3	4	3	4	4	2	4	4	4	4	4	4	2	3	4	4	4	4	2	3	4	4	3	3	3	4	4	3	3	4	3	3	4	3	3	3	4	4	3	4	3	4	3	3	3
508	Hal	22	3	3	4	3	3	4	2	3	3	2	3	3	3	4	4	3	3	4	3	3	3	4	4	2	3	3	4	5	5	4	4	3	3	3	4	4	4	4	3	2	3	4	5	5	4	4	3
509	Hal	22	3	3	5	5	4	4	5	5	5	5	5	5	5	5	2	4	4	5	5	5	2	4	4	5	2	4	5	5	5	4	4	4	1	5	5	5	4	5	4	5	2	5	1	4	4	4	4
510	Hal	23	3	4	5	5	4	4	4	3	2	5	3	4	4	3	4	4	2	5	3	4	3	4	4	4	2	4	5	4	2	4	4	4	2	4	4	4	4	3	4	4	4	5	3	4	3	2	4
511	Hal	21	3	3	4	4	3	4	4	3	2	3	4	3	4	3	2	4	3	4	4	3	2	4	4	3	2	4	3	4	4	3	4	4	2	4	3	4	3	2	4	4	2	3	2	2	3	2	4
512	Hal	21	3	3	4	5	2	5	4	4	5	4	5	5	5	3	2	2	4	4	1	5	2	3	4	5	1	4	4	5	3	4	5	5	2	4	5	4	3	4	5	2	1	3	2	5	4	2	4
514	Hal	22	3	3	4	4	2	4	5	5	3	4	4	5	5	5	1	5	5	5	5	4	2	4	4	4	4	3	5	5	5	5	5	5	3	4	4	4	3	4	5	5	5	5	4	2	3	5	5
515	Hal	23	3	2	4	5	2	4	4	4	2	4	1	4	4	4	2	2	2	4	3	3	3	4	4	5	3	4	4	4	4	3	4	4	4	3	3	3	3	3	3	3	3	3	4	3	4	4	4
516	Hal	25	3	2	5	5	3	5	4	4	3	4	3	5	5	2	2	4	4	5	4	5	4	3	5	5	2	5	5	5	5	5	4	4	2	4	5	5	5	3	4	4	4	4	2	4	4	2	4
517	Hal	21	3	2	4	4	2	4	2	4	4	4	1	4	4	2	2	4	4	4	2	4	4	2	5	4	2	5	5	4	4	4	2	4	1	4	4	4	3	4	4	4	2	4	2	3	3	2	4
518	Hal	21	3	4	4	4	4	4	5	3	3	4	3	5	4	4	2	4	3	4	3	4	4	2	3	4	2	4	4	4	3	4	4	4	2	4	4	4	5	4	4	4	2	4	2	3	4	4	4
519	Hal	23	3	4	5	4	3	4	3	5	4	3	5	4	5	3	4	4	4	3	5	5	4	4	3	4	5	5	4	4	3	5	4	4	1	4	3	4	5	4	5	5	4	3	3	4	4	5	5
521	Hal	22	3	1	4	2	3	4	3	4	4	5	4	4	3	4	3	5	2	5	4	3	4	4	5	4	3	4	4	5	4	3	4	4	4	3	4	5	3	4	4	4	3	3	4	4	3	4	4
522	Hal	22	3	4	4	4	5	5	4	5	3	4	2	4	4	4	3	3	4	5	2	4	5	4	4	4	3	4	5	4	2	.	3	4	3	4	4	5	5	4	4	5	4	4	5	5	5	4	4
523	Hal	21	3	2	3	4	3	3	4	4	2	4	5	3	5	5	3	3	4	4	3	4	5	4	4	5	4	5	5	4	4	4	3	4	4	4	4	5	4	4	3	4	5	4	5	4	4	3	4
524	Hal	22	3	3	3	3	3	3	3	3	3	3	3	3	3	3	3	3	3	3	3	3	3	3	3	3	3	3	3	3	3	3	3	3	3	4	4	4	4	4	4	4	4	4	4	4	4	4	4
525	Hal	.	3	2	4	5	5	5	5	5	5	5	3	5	5	2	4	5	5	5	2	5	5	4	5	5	2	5	5	5	5	5	5	5	2	5	5	5	2	4	4	5	2	2	2	2	5	5	5
526	Hal	21	3	4	4	4	4	5	4	4	4	5	4	4	4	4	2	4	3	4	3	3	3	2	4	4	2	4	4	4	3	3	4	4	2	3	4	3	3	2	4	3	2	4	1	3	3	2	5
527	Hal	23	3	3	4	4	3	3	4	3	2	3	4	3	4	3	3	3	2	4	3	2	4	3	3	4	4	4	4	2	3	4	4	2	2	4	4	3	4	4	4	3	4	2	4	3	4	3	4
528	Hal	21	3	2	3	5	4	4	4	4	3	4	4	5	5	4	3	4	5	5	3	5	4	3	4	3	2	4	5	5	5	5	3	4	3	5	5	5	4	4	4	3	3	4	2	4	4	3	4
529	Hal	21	3	2	4	5	3	4	4	4	3	4	3	5	4	4	2	3	4	4	3	4	4	4	4	5	3	3	4	5	4	4	4	4	3	4	3	4	4	3	4	4	4	3	5	3	4	2	4
530	Hal	20	3	3	4	5	4	4	4	3	3	4	2	4	3	2	2	3	4	5	3	3	3	4	4	4	2	4	4	3	3	3	4	4	2	4	4	4	4	3	4	4	2	5	4	4	4	3	4
531	Hal	21	3	4	4	5	3	5	5	5	4	5	3	5	4	1	1	4	4	5	3	4	4	2	4	4	1	5	4	5	5	4	5	4	1	5	3	4	3	5	5	5	1	4	3	2	3	2	3
532	Hal	23	3	2	4	5	3	5	4	4	4	4	2	5	5	3	3	4	2	4	2	4	2	3	4	4	2	3	4	4	3	3	4	4	2	4	4	4	4	3	3	4	3	4	3	4	4	4	4
533	Hal	21	3	3	5	5	3	5	4	4	3	5	2	5	5	4	3	5	2	5	2	4	2	3	5	4	2	3	5	5	5	4	4	4	3	4	5	4	4	4	4	4	3	5	4	3	3	2	5
534	Hal	22	3	3	5	5	3	5	5	5	4	3	2	5	5	3	2	4	2	5	3	5	5	2	5	4	2	3	4	5	5	5	5	5	5	3	2	4	4	5	5	5	3	3	5	3	4	4	3
535	Hal	21	3	2	4	4	3	3	3	3	2	3	3	4	3	3	2	3	4	4	3	3	4	4	3	4	4	3	3	4	3	4	3	3	4	4	3	3	4	3	4	2	3	2	2	3	3	4	3
536	Hal	20	3	5	4	4	2	2	3	3	1	4	1	4	4	2	2	5	4	4	1	4	1	1	4	3	2	5	3	4	3	4	3	3	5	4	5	3	5	4	3	3	3	5	1	1	2	2	4
537	Hal	21	3	2	4	4	5	5	3	5	2	4	1	4	2	1	2	2	5	4	1	5	5	5	4	1	4	5	2	1	4	5	4	3	5	5	2	4	5	4	4	5	5	4	5	5	5	2	1
538	Hal	20	3	4	4	4	4	4	4	4	3	4	3	5	4	2	2	4	2	4	4	4	3	2	4	4	2	4	4	3	3	5	4	4	1	4	4	4	3	4	4	4	3	4	4	4	3	4	4
540	Hal	23	3	5	5	5	2	3	3	3	1	4	2	5	4	2	1	4	4	4	1	4	1	4	4	4	3	5	4	4	4	5	4	4	5	5	5	5	4	2	5	5	4	4	3	4	3	2	4
541	Hal	21	3	5	5	5	2	4	4	5	5	5	1	5	5	1	1	5	4	5	1	4	2	1	5	5	1	5	5	5	2	5	5	5	1	5	5	3	1	4	5	5	3	5	1	1	3	1	5
543	Hal	26	3	2	4	4	3	3	4	3	2	3	4	4	4	4	2	3	3	3	3	3	2	3	3	4	3	4	4	4	4	2	4	3	3	2	4	4	5	3	3	4	2	2	2	3	3	2	4
544	Hal	22	3	4	4	5	4	4	4	4	4	4	2	4	4	4	2	3	4	4	2	4	4	3	5	5	2	4	4	4	5	5	3	4	2	4	3	4	4	4	4	5	2	4	4	2	4	3	4
545	Hal	22	3	2	4	5	3	4	2	4	5	3	2	5	3	3	3	2	3	3	2	4	4	3	3	3	3	2	2	3	3	5	3	4	4	3	3	4	5	3	3	5	3	2	5	3	4	2	2
546	Hal	22	3	1	3	4	3	4	3	4	2	4	3	5	5	4	2	4	3	2	3	3	3	4	3	4	2	4	3	3	2	4	4	3	3	4	3	4	4	3	3	4	3	4	3	3	3	4	4
547	Hal	23	3	4	4	4	5	4	5	4	5	4	4	4	4	4	4	4	5	4	4	5	4	4	4	3	4	3	4	4	4	4	3	4	4	3	4	4	4	3	4	3	3	3	3	3	3	3	4
548	Hal	25	3	4	5	4	3	4	2	2	3	2	2	4	2	1	2	3	4	4	2	2	3	4	4	4	3	2	4	4	4	4	5	4	2	4	5	5	4	2	4	4	4	3	1	2	3	2	4
549	Hal	21	3	4	5	5	4	4	4	4	4	4	3	5	4	4	3	4	5	5	3	4	3	4	4	4	3	4	4	4	5	4	4	4	4	4	4	4	4	4	4	4	3	4	4	2	3	4	4
550	Hal	22	3	4	4	4	4	3	3	3	2	4	3	4	3	3	3	4	5	4	2	4	4	4	5	5	2	4	5	3	5	4	5	4	3	4	4	4	3	5	4	5	4	4	4	2	3	3	4
551	Hal	21	3	4	4	4	4	5	4	4	3	5	2	4	3	3	3	4	4	4	2	3	4	4	4	4	3	2	5	5	2	3	4	4	1	4	4	4	4	5	3	4	2	5	2	3	4	3	5
552	Hal	20	3	5	5	5	4	4	5	5	3	4	3	4	4	3	2	5	4	4	3	4	3	2	3	4	2	4	5	4	5	4	4	4	2	4	3	5	4	4	4	4	3	3	2	3	3	3	5
553	Hal	21	3	4	4	4	3	5	5	5	4	5	3	4	4	2	2	4	4	4	2	4	4	3	4	4	2	3	4	4	4	4	4	4	2	5	4	5	3	5	4	4	4	3	2	3	4	4	4
554	Hal	22	3	4	4	4	4	4	3	4	4	4	3	4	4	2	3	3	3	4	2	4	3	3	4	3	2	4	4	4	4	4	4	4	2	4	2	4	4	4	3	4	2	4	3	2	4	4	2
555	Hal	22	3	2	2	4	1	5	5	4	2	3	4	4	5	4	2	4	4	1	4	4	5	5	4	2	2	4	4	5	2	4	4	4	5	3	2	4	5	3	4	4	2	3	5	3	4	1	3
556	Hal	21	3	2	3	4	4	4	3	3	4	2	3	2	3	4	3	3	2	3	2	3	2	3	3	3	2	4	4	5	4	3	2	2	2	3	3	4	4	4	3	3	4	3	3	2	4	4	3
557	Hal	21	3	3	4	4	2	3	3	4	2	3	3	5	4	3	2	3	4	4	3	5	3	3	3	3	3	3	4	5	3	3	3	3	4	3	3	4	4	3	4	4	4	4	4	4	3	3	4
558	Hal	25	3	4	4	4	4	4	3	3	3	4	2	4	4	2	1	4	4	4	2	3	4	2	4	4	2	4	4	4	4	4	3	4	2	4	3	4	3	3	4	4	3	4	4	3	5	3	2
559	Hal	21	3	3	5	5	2	2	4	3	1	4	4	5	4	4	3	3	2	4	4	4	2	4	4	3	4	4	5	5	4	5	4	4	3	4	4	4	5	4	4	4	5	5	3	4	4	3	4
560	Hal	22	3	4	4	5	3	4	3	4	3	4	4	5	4	2	2	4	4	4	4	4	2	4	4	3	3	4	4	5	4	4	3	5	4	5	3	4	4	3	4	5	4	4	4	4	4	3	3
561	Hal	21	3	4	4	5	3	4	4	5	3	4	1	4	4	3	3	3	3	4	2	4	5	3	4	4	2	3	5	5	4	5	5	3	2	4	4	4	3	4	3	4	3	4	4	3	4	2	4
562	Hal	22	3	3	4	4	3	5	4	4	3	3	4	4	3	4	2	4	4	4	2	4	3	3	4	4	1	4	4	4	4	3	3	4	3	4	3	4	5	4	4	4	1	3	2	1	3	2	3
563	Hal	22	3	2	4	4	3	3	2	4	3	3	3	4	3	4	3	3	4	2	2	4	3	3	3	3	3	3	3	4	3	4	4	3	3	3	2	3	3	3	3	3	4	3	4	4	4	2	3
564	Hal	22	3	4	5	5	1	2	2	3	4	4	2	5	4	4	2	4	4	3	1	4	2	3	5	4	2	4	3	4	4	4	4	2	2	5	2	4	5	3	3	3	2	5	4	3	3	2	3
565	Hal	26	3	4	5	5	2	4	4	5	2	4	4	5	5	4	1	4	3	4	3	4	2	2	5	4	2	4	4	5	4	2	5	4	4	5	2	5	4	3	4	4	3	3	3	1	3	2	3
566	Hal	22	3	4	4	4	5	4	2	5	5	5	2	4	4	2	3	3	4	4	1	4	4	3	4	3	2	4	3	4	5	4	4	4	2	4	5	4	3	3	3	2	3	4	2	1	4	4	3
567	Hal	26	3	5	3	4	3	2	4	5	1	4	3	3	3	3	3	4	3	5	5	2	4	4	3	3	3	4	5	5	4	4	4	5	3	4	2	4	4	2	3	4	4	3	3	2	3	1	3
568	Hal	26	3	1	3	3	5	5	5	2	1	4	5	5	4	2	2	3	4	3	4	4	4	4	4	4	2	4	3	3	1	5	4	4	2	3	3	3	1	4	4	4	4	4	4	2	5	4	3
569	Hal	21	3	3	4	4	3	2	3	3	2	4	2	4	3	4	2	4	4	4	2	4	3	3	4	4	3	3	3	4	3	4	4	4	3	4	3	4	4	2	3	4	4	4	4	3	3	4	3
570	Hal	21	3	4	4	4	2	4	3	3	2	4	3	4	3	3	2	4	4	5	2	4	2	3	4	3	2	4	5	5	4	5	4	4	4	5	2	4	4	3	4	5	5	2	5	3	4	4	4
571	Hal	23	3	3	4	4	4	4	2	2	3	4	2	4	4	3	3	4	2	3	2	4	2	4	3	3	2	3	3	4	2	4	3	4	3	4	2	4	4	3	3	4	4	3	4	2	4	3	3
572	Kwa	24	6	2	4	4	4	4	4	3	3	3	2	4	4	4	3	3	2	3	2	4	4	2	4	3	2	4	4	4	4	3	4	4	2	3	4	3	3	3	3	3	3	3	3	4	4	2	4
573	Kwa	24	6	3	4	4	4	4	2	4	3	4	2	4	3	4	3	3	4	3	2	5	2	4	4	4	2	4	4	4	3	4	4	4	2	3	3	4	3	4	4	4	2	3	4	2	2	3	3
575	Kwa	27	6	2	.	3	2	2	2	3	2	2	2	3	4	4	4	4	3	3	2	3	2	4	4	3	3	2	2	3	3	4	3	2	3	3	2	2	3	3	2	3	3	2	3	3	3	4	2
576	Kwa	33	6	5	5	5	3	4	5	3	3	5	2	5	2	2	1	5	3	5	3	5	4	2	5	5	2	5	3	5	4	3	5	5	1	5	5	5	4	3	4	5	3	4	1	2	4	3	5
577	Kwa	24	6	3	4	4	4	4	4	4	4	4	2	4	3	4	3	3	4	4	2	4	3	4	4	3	3	3	4	4	4	5	5	3	2	4	3	3	4	3	3	2	2	3	4	4	3	4	3
578	Kwa	24	6	3	4	4	4	4	4	4	4	4	4	4	4	3	3	3	4	4	3	3	2	3	4	4	3	4	4	4	4	3	4	4	3	3	4	4	4	3	4	4	3	4	4	4	3	2	4
579	Kwa	25	6	3	3	3	3	3	3	3	2	4	4	4	4	2	3	3	4	4	3	3	2	3	4	4	3	4	2	4	3	3	3	3	3	4	2	4	4	4	4	4	4	4	4	4	4	3	3
580	Kwa	24	6	5	5	5	3	3	3	4	2	5	3	4	4	1	2	3	4	5	3	3	2	4	5	4	2	4	4	4	4	3	5	4	2	5	4	4	4	3	5	4	3	4	2	2	4	2	2
581	Kwa	26	6	3	4	5	3	3	4	4	3	3	4	5	5	4	2	4	4	4	3	4	2	3	3	4	2	4	5	5	2	2	4	4	3	4	2	4	4	3	4	2	3	3	3	4	4	2	3
582	Kwa	24	6	3	4	2	4	4	4	4	3	4	4	3	3	4	3	4	4	3	5	4	3	3	4	3	3	4	4	4	4	4	4	3	2	4	2	4	3	5	4	4	5	4	4	4	4	3	4
583	Kwa	25	6	4	4	5	4	3	4	5	4	4	4	3	5	4	4	4	5	4	3	4	4	4	5	4	4	4	5	5	4	4	4	5	4	3	4	4	4	4	3	5	4	4	5	4	3	5	4
584	Kwa	24	6	4	4	5	4	4	4	4	4	4	4	4	4	2	2	5	2	4	2	4	4	2	5	5	1	2	4	3	4	2	5	5	2	4	4	4	3	3	3	3	3	3	3	4	5	2	4
585	Kwa	25	6	4	2	4	2	2	4	3	3	3	3	4	3	3	3	4	2	3	2	3	2	3	3	3	2	2	4	4	4	3	3	3	2	3	3	3	3	3	3	3	3	3	3	3	3	3	3
587	Kwa	23	6	3	3	4	4	5	4	4	4	4	3	3	4	3	4	4	4	4	3	4	4	4	3	4	3	4	4	4	3	4	4	4	3	4	4	4	3	4	4	4	3	4	4	4	3	4	4
588	Kwa	24	6	3	3	4	3	3	4	4	4	3	2	3	3	4	4	3	3	3	3	2	3	3	3	4	3	4	4	4	3	3	3	3	1	4	3	3	4	3	3	3	3	3	4	3	3	4	3
591	Kwa	25	6	3	3	3	3	3	3	3	3	4	3	3	3	3	5	3	4	3	3	3	3	4	3	4	3	5	3	4	4	4	4	4	4	3	3	3	3	4	3	4	2	3	3	3	3	3	4
592	Kwa	24	6	3	4	4	4	5	4	4	2	3	3	4	4	4	3	4	4	4	3	4	3	3	4	4	3	3	4	5	4	4	4	4	3	4	3	4	4	4	4	4	4	4	3	4	4	4	4
593	Kwa	25	6	3	3	4	3	4	4	3	3	4	3	5	4	2	1	3	4	4	3	4	2	2	4	3	3	4	5	4	4	4	4	3	2	4	4	4	4	4	4	4	3	4	3	4	4	3	4
595	Kwa	24	6	4	5	4	4	5	5	5	5	4	4	4	4	4	5	5	4	5	5	5	4	5	5	5	4	5	5	4	5	5	5	4	4	4	5	5	5	4	4	5	5	5	5	4	4	4	4
596	Kwa	24	6	3	4	4	4	5	4	4	3	4	2	2	3	3	4	3	4	4	3	4	3	3	3	4	4	2	3	3	4	4	4	4	4	4	4	4	3	4	4	4	4	3	4	3	4	4	4
597	Kwa	28	6	3	3	3	3	3	3	3	4	3	5	3	3	3	3	3	3	3	4	3	3	3	3	3	4	3	3	3	3	3	3	3	4	3	3	3	3	3	3	3	3	3	3	3	3	3	3
598	Kwa	25	6	4	3	3	3	4	4	3	3	3	3	4	4	3	4	3	4	3	4	3	3	3	4	4	4	3	4	3	3	4	3	3	4	3	4	3	3	4	3	3	4	3	4	3	3	3	3
599	Kwa	26	6	2	4	4	3	4	3	4	2	4	4	4	4	4	3	3	4	2	2	4	2	3	3	3	2	3	4	3	2	3	4	3	4	4	3	2	3	4	3	3	2	3	4	3	2	3	4
600	Kwa	25	6	5	5	5	5	5	5	5	5	5	5	5	5	5	5	5	5	5	5	5	5	5	5	5	2	5	5	5	5	5	5	5	5	5	5	5	5	5	5	5	5	5	5	5	5	5	5
602	Kwa	25	6	4	3	2	4	3	4	5	3	2	3	4	2	3	4	4	4	3	5	4	3	4	3	5	4	3	4	3	2	5	3	2	4	4	5	5	4	3	5	4	3	5	4	5	4	3	5
603	Kwa	25	6	5	4	4	4	5	4	5	4	4	5	5	5	4	5	5	5	5	4	5	4	5	5	5	5	5	5	5	5	5	3	5	5	4	5	5	5	5	5	4	5	5	4	5	5	5	5
604	Kwa	25	6	4	5	5	4	4	5	5	4	5	4	5	5	5	5	5	5	5	5	5	4	4	5	4	5	4	5	5	4	5	5	5	5	4	5	5	5	4	5	5	5	5	5	4	5	4	4
605	Kwa	24	6	3	3	4	4	4	4	3	3	3	3	3	3	3	3	3	3	4	3	2	3	4	3	3	4	4	4	3	2	3	3	3	3	2	2	3	3	2	3	2	3	3	3	3	3	3	3
606	Kwa	23	6	5	4	5	5	5	4	3	2	4	4	4	4	4	2	3	3	3	4	5	5	3	4	4	3	3	3	3	4	5	3	5	5	4	4	3	4	4	5	3	3	4	5	5	5	5	3
607	Kwa	30	6	3	3	2	3	3	3	2	3	3	3	4	4	4	4	4	3	3	3	4	4	4	4	4	4	4	3	3	3	2	3	3	3	3	3	3	2	3	4	4	3	3	3	3	3	3	3
608	Kwa	26	6	4	4	4	4	4	4	4	4	4	4	4	3	3	3	3	3	3	3	3	3	4	4	4	4	4	4	4	3	3	3	3	3	4	4	4	4	4	4	3	3	3	3	3	3	3	3
609	Kwa	25	6	3	2	4	3	2	3	4	3	5	4	4	3	4	3	3	2	3	4	1	3	3	2	4	3	3	2	3	4	4	3	2	4	2	3	4	3	4	2	3	4	5	4	3	4	4	4
610	Kwa	23	6	4	4	3	4	4	3	4	4	4	4	3	4	3	3	4	3	4	3	4	4	4	4	4	4	4	4	4	3	4	4	4	3	4	3	4	4	4	3	4	4	4	4	3	4	4	4
611	Kwa	26	6	4	4	4	3	4	4	5	4	4	2	4	4	4	4	4	2	4	2	4	3	4	4	4	1	4	4	4	4	4	4	4	4	3	2	3	3	4	3	4	3	4	4	4	5	2	3
612	Kwa	22	3	5	5	5	3	5	4	4	2	4	2	4	4	4	3	4	5	4	1	5	2	3	4	4	4	4	4	5	3	5	4	4	4	5	3	4	4	3	4	4	4	4	5	4	4	3	1
613	Kwa	22	3	5	4	4	4	5	3	4	4	4	2	5	4	4	3	4	4	4	1	5	4	4	5	4	2	5	5	5	5	5	5	5	2	4	3	5	4	4	5	5	2	3	4	4	5	4	4
614	Kwa	22	3	4	4	5	2	3	3	4	2	3	4	5	4	4	2	5	3	3	3	4	2	4	4	4	2	3	5	5	4	4	4	4	3	4	4	5	5	2	4	3	3	4	3	3	3	2	4
615	Kwa	22	3	3	5	5	2	4	5	5	2	4	2	5	5	3	2	4	4	4	3	4	1	3	5	5	2	4	4	5	5	2	5	5	1	4	3	5	3	4	4	5	4	4	4	3	3	1	2
616	Kwa	23	3	4	4	5	3	4	4	3	3	4	2	5	4	4	2	2	4	2	2	5	3	4	4	5	2	4	4	5	4	4	5	4	4	4	3	4	4	2	5	2	4	3	3	3	4	2	3
617	Kwa	22	3	3	4	4	2	4	3	2	3	3	2	4	3	4	3	3	4	4	2	4	3	4	4	4	4	4	4	4	3	4	2	4	4	4	2	4	3	3	3	4	3	3	4	4	3	3	3
618	Kwa	24	3	4	4	5	3	5	4	4	4	4	4	5	4	4	2	4	4	4	3	5	4	3	5	3	2	4	4	4	4	4	3	4	4	3	4	4	4	5	3	4	4	3	1	3	4	3	5
619	Kwa	21	3	1	1	1	1	1	1	1	1	1	4	1	3	3	3	1	5	1	2	2	5	1	4	4	4	4	1	3	3	3	1	5	4	4	4	4	4	3	4	4	5	4	3	3	3	3	3
620	Kwa	22	3	5	5	5	2	4	4	5	2	4	4	5	4	2	2	3	4	3	4	5	3	3	4	4	4	4	4	5	5	5	4	4	2	5	3	5	5	3	4	4	2	3	3	2	3	3	2
621	Kwa	20	3	2	4	4	2	3	4	2	3	4	3	4	4	3	3	4	4	4	3	4	2	3	4	4	3	4	4	4	4	3	4	2	3	4	5	4	4	2	4	4	4	4	2	2	2	2	3
622	Kwa	22	3	2	4	3	2	1	5	4	1	4	2	5	1	4	1	4	5	4	4	4	1	1	4	1	1	1	4	5	3	5	5	4	5	4	4	5	5	2	4	1	5	3	4	1	5	1	4
623	Kwa	22	3	4	4	4	4	4	4	4	4	4	3	4	4	3	4	4	4	4	5	4	4	4	4	4	3	4	4	4	3	3	4	4	4	4	5	4	4	4	5	4	4	5	4	4	4	4	4
624	Kwa	22	3	4	4	4	2	4	2	2	4	2	2	5	3	4	2	4	4	1	1	4	1	4	4	4	4	3	4	5	5	5	4	3	4	1	4	4	5	4	4	4	2	3	4	4	2	2	3
625	Kwa	21	3	4	3	4	4	2	3	3	4	3	2	4	4	3	4	2	3	4	4	3	2	4	3	4	4	3	4	3	3	4	2	3	4	2	4	3	4	4	2	4	3	4	3	3	5	3	2
626	Kwa	20	3	4	4	5	3	4	2	4	3	4	1	5	5	1	2	3	5	5	5	4	3	5	4	5	2	5	5	5	4	5	2	4	1	4	3	5	4	3	3	4	2	3	4	5	5	1	3
627	Kwa	20	3	5	5	5	2	5	4	5	5	5	1	5	5	2	1	5	3	5	2	4	4	1	5	5	1	5	4	5	4	5	5	5	3	5	5	5	3	4	5	5	1	3	4	4	4	1	4
628	Kwa	21	3	1	2	3	2	2	3	2	4	3	2	3	2	3	4	2	1	2	2	3	2	4	2	3	1	2	2	4	2	3	3	3	3	2	4	3	2	1	3	4	2	3	2	3	2	4	3
629	Kwa	21	3	2	4	5	2	3	3	5	2	3	3	4	4	4	2	3	4	4	2	5	2	4	4	5	2	4	5	5	3	4	4	5	4	3	4	5	4	4	4	4	4	3	2	4	4	2	4
630	Kwa	24	3	3	4	4	3	5	1	3	2	3	1	5	4	4	3	3	3	3	3	3	3	3	4	4	2	4	4	5	5	5	3	3	3	4	4	4	4	3	3	5	3	3	5	4	4	4	2
631	Kwa	21	3	4	4	5	4	4	4	4	4	4	2	4	3	4	2	4	4	4	3	4	3	4	4	4	3	4	4	4	4	4	3	4	2	4	3	4	4	3	4	4	3	4	3	2	4	4	3
632	Kwa	21	3	4	4	5	3	4	4	4	4	4	2	4	4	2	2	3	3	4	2	4	4	3	4	4	2	4	4	4	4	3	4	4	3	4	4	4	4	4	4	4	2	4	3	3	4	4	4
633	Kwa	21	3	4	4	4	3	3	4	2	3	3	4	4	5	3	3	4	3	4	3	4	3	4	3	3	3	4	4	4	4	4	4	4	2	4	3	4	4	3	4	5	4	4	2	3	4	2	4
634	Kwa	21	3	3	5	5	4	4	4	3	2	3	1	5	4	3	2	5	3	5	3	5	4	2	4	4	2	3	5	5	5	4	4	4	2	4	5	5	4	4	4	3	2	3	1	3	3	3	5
635	Kwa	22	3	3	3	3	4	4	4	4	4	4	4	4	4	3	3	4	2	3	4	3	4	4	4	3	1	3	3	4	5	3	4	3	2	3	4	4	3	3	2	3	3	4	5	3	3	4	3
636	Kwa	21	3	4	3	4	4	2	4	3	5	4	2	3	3	2	4	4	3	5	4	3	2	2	3	4	4	3	4	5	3	4	3	4	2	4	3	5	4	2	4	4	4	3	5	4	3	3	5
637	Kwa	23	3	3	4	5	4	4	4	4	3	4	2	4	4	4	2	4	4	4	2	4	4	4	5	4	2	5	5	4	4	4	4	3	2	4	4	5	4	4	4	5	3	4	3	4	4	3	4
638	Kwa	21	3	3	4	5	3	5	5	5	3	4	2	5	5	2	2	5	3	5	3	5	4	4	5	5	2	5	5	5	5	5	5	5	2	4	3	5	4	5	4	5	5	3	3	2	3	3	5
639	Kwa	24	3	1	2	4	4	4	3	4	2	3	4	4	4	4	3	4	4	3	3	3	4	4	3	2	3	4	3	4	2	4	4	3	4	3	2	4	4	2	3	4	4	2	4	4	4	3	3
640	Kwa	23	3	5	2	4	4	4	3	4	3	3	4	5	4	3	4	3	4	4	5	4	3	4	4	.	3	3	5	5	5	5	5	4	3	.	.	.	.	.	.	.	.	.	.	.	.	.	.
641	Kwa	22	3	3	4	4	3	4	5	5	3	4	4	4	5	3	1	3	1	4	4	4	4	2	3	3	1	4	4	4	5	5	5	5	4	3	4	4	5	4	5	5	5	4	1	3	4	3	5
642	Kwa	21	3	4	5	5	4	5	4	5	5	4	2	4	5	2	3	4	2	4	2	4	4	2	4	4	2	2	4	4	4	5	5	5	.	4	3	4	4	5	4	5	1	4	2	2	4	4	4
643	Kwa	23	3	2	4	4	4	4	4	4	2	3	2	4	4	5	2	3	1	4	3	4	2	4	4	4	2	4	4	4	4	4	2	4	2	3	3	4	3	4	4	2	2	2	4	3	4	4	4
644	Kwa	22	3	3	4	4	3	3	5	4	3	4	3	5	4	3	2	4	4	4	3	5	4	2	4	4	2	4	5	5	4	5	5	4	4	4	4	5	4	5	4	4	4	3	2	2	4	3	5
645	Kwa	25	3	4	3	4	4	4	2	4	1	3	3	4	4	4	5	1	4	5	3	4	4	4	4	4	2	4	1	5	2	2	4	1	5	4	5	2	4	1	4	1	2	5	1	4	4	2	1
646	Kwa	21	3	1	1	5	3	5	5	1	2	4	4	5	5	5	2	1	3	2	5	5	3	3	1	1	3	4	3	5	5	5	2	4	5	3	1	5	5	3	3	3	3	2	5	5	3	4	1
647	Kwa	22	3	3	5	5	4	4	4	4	5	4	1	4	4	3	1	3	2	3	2	4	3	2	5	5	2	4	5	5	3	4	5	5	1	4	5	4	4	5	4	4	1	4	1	2	4	2	1
648	Kwa	20	3	2	4	4	3	4	3	4	2	4	3	4	4	4	3	4	3	5	4	4	4	4	3	3	3	4	4	4	4	4	3	4	4	5	4	4	4	4	4	4	4	5	4	2	4	2	2
649	Kwa	23	3	3	4	3	3	4	5	3	2	4	3	3	2	4	3	4	5	3	5	4	4	3	2	4	3	3	2	4	3	2	2	3	3	3	5	4	5	4	3	4	3	3	2	4	3	4	3
650	Kwa	24	3	2	4	4	4	2	3	4	2	4	3	5	4	2	2	4	3	4	2	4	4	3	4	4	4	3	3	4	3	4	4	4	3	4	2	5	3	4	4	4	4	4	4	2	4	4	2
651	Kwa	28	3	5	4	4	4	4	4	4	3	5	4	4	5	2	2	4	2	5	4	4	4	3	4	4	2	5	4	4	4	4	4	4	2	5	4	4	4	4	4	4	4	3	2	3	4	3	4
652	Kwa	24	3	4	5	5	3	2	3	2	3	3	2	5	4	4	1	3	3	3	1	4	3	4	4	5	4	3	5	5	4	4	4	4	2	3	4	4	5	4	5	4	4	3	3	2	4	2	4
653	Kwa	23	3	2	3	4	2	4	4	5	3	4	2	4	4	2	1	4	4	4	4	4	1	3	4	4	2	4	4	5	3	5	5	5	2	4	5	4	5	4	5	4	3	4	2	2	2	4	4
654	Kwa	20	3	2	4	4	4	4	2	2	1	3	3	4	4	3	3	4	4	3	1	3	3	4	3	4	3	4	4	5	4	5	4	4	2	4	2	4	4	3	4	5	4	3	4	1	4	3	2
655	Kwa	28	3	3	4	5	3	4	3	4	4	4	3	4	4	3	3	4	4	4	3	4	2	3	4	4	2	4	4	4	4	4	3	4	2	3	3	4	3	3	4	3	2	3	4	3	3	3	2
656	Kwa	22	3	3	4	4	3	4	3	3	2	4	3	4	4	3	3	4	4	4	3	4	3	5	4	3	3	2	4	4	4	4	3	2	3	4	4	4	4	3	4	5	3	3	1	4	3	2	4
657	Kwa	25	3	4	5	4	3	2	3	4	2	4	3	5	4	4	3	4	4	4	2	4	2	3	3	3	4	4	3	5	5	4	5	5	4	4	2	3	4	3	4	4	4	4	3	4	2	2	3
658	Kwa	21	3	4	5	5	4	3	2	3	1	4	1	5	4	3	3	3	5	4	2	4	4	4	4	5	3	4	4	5	3	2	5	4	3	5	3	4	2	3	5	4	3	5	5	3	4	3	2
659	Kwa	21	3	3	4	4	3	4	4	5	3	4	2	5	4	3	1	5	4	4	2	4	3	2	4	5	2	4	4	4	2	2	3	4	2	3	4	4	4	3	4	4	3	4	4	5	3	2	4
660	Kwa	28	3	2	4	5	3	4	4	4	2	4	3	4	5	4	2	4	2	3	4	4	4	3	3	4	2	4	4	5	4	4	4	4	2	3	4	5	5	4	4	4	4	3	2	3	4	3	4
661	Kwa	23	3	1	5	3	1	4	2	4	1	5	2	2	2	5	5	2	4	5	5	4	2	5	4	4	4	2	3	5	5	4	5	1	5	5	3	5	5	1	5	1	5	5	1	4	2	1	3
662	Kwa	22	3	4	4	4	3	3	3	3	4	3	4	3	4	3	4	3	3	4	3	4	3	4	3	4	3	3	3	4	3	3	4	3	3	4	4	3	4	3	4	4	3	3	4	4	3	4	3
663	Kwa	21	3	2	4	4	2	4	4	4	4	4	4	4	4	4	3	5	2	4	4	4	2	2	4	4	2	4	4	4	4	4	4	4	2	4	4	4	4	4	4	5	2	4	4	4	3	3	4
665	Kwa	22	4	3	4	3	1	5	5	4	4	4	4	4	5	2	1	4	3	4	4	4	3	2	4	4	1	1	5	4	4	5	5	4	2	4	5	4	5	5	5	4	2	4	1	2	4	4	5
666	Kwa	22	4	4	4	5	2	4	4	4	2	3	4	3	3	2	3	4	4	4	4	4	2	4	3	3	4	4	3	3	4	3	3	3	4	3	3	3	3	3	4	3	3	4	3	3	2	2	2
667	Kwa	24	4	4	4	5	3	3	3	1	2	4	1	4	4	2	2	3	3	3	1	4	4	3	4	3	2	4	3	4	2	3	3	3	4	4	3	4	2	3	4	4	4	4	5	5	4	3	2
668	Kwa	22	4	3	4	4	4	4	2	3	2	3	2	4	4	4	2	4	4	3	2	4	4	3	3	3	3	4	4	4	2	4	4	4	3	3	4	3	4	3	4	3	4	4	4	2	4	2	2
669	Kwa	21	4	5	4	3	5	4	4	4	3	4	5	5	5	2	2	4	4	4	2	5	5	4	3	4	3	3	4	4	2	4	4	4	2	3	4	5	3	4	4	4	3	4	3	4	5	5	4
672	Kwa	25	4	4	3	5	5	2	2	1	1	4	3	5	3	3	3	4	4	4	1	5	5	3	3	2	4	4	3	5	5	5	4	4	4	3	4	4	2	5	3	1	4	4	1	5	5	4	4
673	Kwa	23	4	4	4	4	4	4	4	4	4	4	4	4	4	4	4	4	4	4	4	4	4	4	4	4	4	4	4	4	4	4	4	4	4	4	3	4	4	5	4	3	4	3	4	5	4	3	4
677	Kwa	22	4	2	4	5	3	4	4	5	4	4	5	5	4	2	2	3	5	4	4	4	2	4	4	4	3	4	3	4	4	5	3	3	2	4	2	5	4	5	4	4	5	4	4	2	3	2	3
679	Kwa	25	4	3	2	4	3	3	4	4	2	3	1	3	4	4	3	4	5	4	2	5	3	4	4	4	3	2	4	4	3	5	5	3	2	3	2	3	3	4	3	4	2	3	5	4	3	2	2
680	Kwa	23	4	4	3	3	3	3	4	3	4	4	4	4	3	3	3	3	4	3	3	3	4	4	4	4	3	3	3	3	3	3	3	3	4	3	3	3	3	4	4	4	3	3	3	4	3	3	3
681	Kwa	23	4	1	5	5	3	3	4	3	2	4	4	5	4	3	1	5	2	5	3	4	3	3	5	4	3	4	5	5	4	5	3	4	1	4	4	4	3	4	5	4	3	4	1	3	3	2	5
682	Kwa	21	4	3	3	5	3	2	3	4	2	3	4	4	4	4	3	3	4	3	3	3	3	3	3	3	3	3	4	4	2	3	4	4	3	3	3	3	4	2	3	3	4	4	2	3	3	2	4
685	Kwa	23	4	4	4	5	3	5	5	5	3	4	4	4	5	3	2	4	4	4	4	4	3	4	4	4	2	4	5	5	5	4	5	4	3	4	4	4	5	5	5	4	3	4	4	3	3	4	5
686	Kwa	23	4	2	4	4	3	4	2	3	2	4	2	3	4	3	3	4	4	5	3	4	4	4	4	4	3	4	4	4	4	3	4	4	4	3	3	4	4	3	4	4	4	4	5	5	4	3	2
690	Kwa	23	4	4	4	4	3	4	4	5	4	4	2	4	3	4	4	4	4	4	2	4	4	4	4	3	4	3	4	4	4	3	4	3	3	3	3	3	4	4	4	3	4	3	3	4	4	4	4
691	Kwa	22	4	4	4	4	3	3	3	3	3	3	3	3	4	3	3	3	3	3	2	3	3	3	3	3	3	3	3	3	3	3	3	3	3	4	4	4	4	4	4	4	4	4	4	4	4	4	4
692	Kwa	21	4	1	1	1	1	1	1	1	1	1	1	1	1	1	1	1	1	1	4	2	2	4	4	3	1	1	4	4	2	4	3	4	4	3	2	.	4	2	2	1	3	1	1	1	1	1	1
694	Kwa	23	4	2	4	4	4	4	4	4	3	3	3	4	4	4	4	4	4	3	4	4	4	3	4	2	4	3	3	4	3	3	4	4	3	3	4	3	3	3	4	4	5	4	4	3	3	4	4
695	Kwa	23	4	2	4	4	3	3	4	4	2	2	2	4	4	3	3	3	3	3	2	4	4	5	2	4	3	3	5	5	4	3	2	4	2	2	4	4	4	3	2	3	4	2	4	3	4	3	4
696	Kwa	24	4	3	2	4	4	5	3	3	3	4	3	5	3	4	4	4	4	4	2	5	4	3	5	4	3	4	5	5	5	5	3	4	4	4	3	2	4	4	5	5	4	3	5	2	5	2	5
697	Kwa	25	4	4	4	5	3	4	3	4	4	3	4	3	4	3	3	4	3	4	2	3	3	2	4	4	3	4	3	4	4	5	5	5	4	5	5	5	4	4	4	4	3	4	4	2	4	4	3
699	Kwa	21	4	4	4	4	4	5	4	4	5	4	2	4	4	4	3	4	4	4	2	3	2	3	4	4	3	3	5	4	5	5	4	5	2	4	4	4	3	4	4	4	5	5	3	4	4	4	5
700	Kwa	23	4	4	2	2	4	2	5	3	2	4	4	2	2	4	3	5	2	4	5	4	4	5	5	4	2	4	4	4	4	5	4	4	5	4	4	3	4	3	4	4	3	4	2	4	4	4	4
701	Kwa	23	4	3	3	3	3	3	4	4	4	3	3	3	4	3	4	4	4	4	4	3	3	3	3	4	4	4	4	3	3	3	3	3	3	3	3	3	3	4	4	4	4	3	3	3	3	3	3
702	Kwa	26	4	1	4	5	2	4	2	4	3	4	3	4	4	4	4	4	2	4	4	4	2	3	3	3	3	3	3	4	4	2	4	4	3	3	3	3	4	3	2	3	3	2	3	3	3	2	3
703	Kwa	23	4	1	3	5	4	4	4	4	3	3	3	4	5	4	3	2	3	2	3	4	3	3	3	3	3	3	3	3	4	3	2	4	3	4	3	2	3	3	3	4	3	3	3	4	4	4	3
704	Kwa	29	4	3	3	3	3	3	4	2	3	3	3	3	3	3	3	3	3	3	3	3	3	3	3	3	4	3	3	4	4	3	3	3	3	3	3	3	3	3	3	3	4	3	5	3	3	4	3
705	Kwa	22	4	3	3	5	2	4	4	4	3	3	3	4	4	3	2	3	4	4	2	4	3	3	4	4	3	5	3	4	5	5	4	4	3	4	4	.	4	3	4	5	4	3	2	2	4	2	3
706	Kwa	21	4	3	3	4	4	5	3	4	4	4	3	4	4	3	3	4	3	4	3	3	5	3	4	3	2	3	4	4	5	5	4	4	2	3	3	4	4	4	4	4	3	3	4	3	5	4	3
707	Kwa	22	4	4	4	4	3	4	4	4	4	4	3	5	4	4	2	5	5	4	3	4	4	4	4	4	3	4	5	4	4	4	4	4	2	4	3	4	4	5	4	4	2	4	3	4	4	3	3
708	Kwa	23	4	4	4	4	3	5	5	4	3	4	3	4	4	2	2	4	4	4	5	3	4	2	4	4	2	4	5	4	4	5	4	4	2	4	4	4	3	4	4	5	4	4	1	1	4	4	5
709	Kwa	24	4	3	4	4	4	3	4	3	2	3	3	3	3	2	3	3	3	4	4	4	4	3	3	2	3	3	3	5	5	5	4	4	4	3	3	4	5	3	3	5	4	3	5	5	5	3	2
710	Kwa	22	4	4	4	5	4	5	4	4	3	4	2	4	4	2	1	3	4	4	2	4	3	3	4	4	2	4	4	4	4	5	3	3	2	4	2	4	4	3	4	4	3	4	3	3	3	3	3
711	Kwa	22	4	1	2	4	1	4	4	3	2	4	3	2	2	5	3	4	4	4	1	4	1	5	3	2	3	5	4	5	4	4	5	3	2	4	1	5	5	2	3	3	4	2	2	1	1	1	2
712	Kwa	21	4	2	4	4	4	2	2	2	2	4	3	4	4	4	2	3	4	4	3	5	4	3	4	4	3	3	5	4	5	4	2	3	2	2	4	3	2	4	4	2	3	4	2	5	4	2	4
713	Kwa	23	4	4	3	5	4	5	5	4	4	4	5	5	5	4	2	4	4	4	2	4	4	3	4	3	2	4	4	5	3	4	4	3	3	4	2	4	4	3	3	4	2	3	2	4	4	3	4
714	Kwa	24	5	3	4	4	4	5	4	3	4	4	5	4	4	3	4	4	4	4	4	3	3	4	4	5	4	3	3	4	4	4	4	5	4	3	4	4	4	5	4	3	3	3	4	4	4	4	4
715	Kwa	26	5	2	4	5	4	3	3	3	2	4	3	5	4	4	2	4	4	3	4	4	4	4	4	5	3	4	5	5	4	3	5	4	2	3	2	5	1	4	5	5	3	4	1	3	4	4	4
716	Kwa	23	5	3	4	4	4	3	4	3	2	3	4	3	4	3	2	2	3	4	4	3	2	4	4	3	3	3	4	4	4	4	3	3	4	3	2	3	4	2	4	3	3	3	3	2	3	2	3
717	Kwa	24	5	4	4	4	4	4	3	3	4	4	2	5	4	2	2	3	3	4	2	4	4	3	3	4	2	3	4	4	4	3	4	4	2	4	4	4	4	3	4	4	3	4	3	3	4	3	3
718	Kwa	23	5	4	4	4	4	4	4	3	3	4	4	4	4	4	3	4	4	4	4	4	4	4	4	4	3	4	4	4	4	4	4	4	4	3	3	4	4	4	4	4	4	3	3	4	4	3	4
719	Kwa	29	5	3	4	5	3	4	3	5	4	4	2	4	5	2	2	4	2	5	2	4	2	3	4	4	1	4	4	5	4	4	4	4	2	4	4	5	3	5	4	3	2	4	2	5	3	2	4
720	Kwa	23	5	2	5	5	4	5	4	4	3	4	5	5	5	3	1	3	3	2	4	5	3	3	3	4	2	5	5	5	4	3	3	4	3	3	4	5	4	4	4	4	4	3	3	3	4	4	5
721	Kwa	25	5	1	4	5	3	3	4	3	3	3	2	4	4	2	2	5	3	4	3	4	3	3	3	4	2	4	4	4	4	4	4	4	2	4	4	4	5	3	3	4	4	4	2	4	3	3	4
722	Kwa	23	5	4	4	4	5	5	4	4	4	3	4	4	5	4	4	4	3	4	5	4	4	4	4	3	4	4	5	4	3	4	4	4	3	4	4	3	4	3	4	4	4	3	4	3	4	4	4
723	Kwa	23	5	3	4	4	4	5	5	4	2	4	3	4	4	3	2	5	2	4	4	4	4	3	4	4	2	4	4	4	4	4	4	5	3	4	4	4	3	3	4	4	3	4	2	2	4	4	4
724	Kwa	23	5	5	5	5	5	5	4	4	4	3	3	3	4	2	2	3	4	2	3	4	2	2	4	4	3	3	4	5	4	5	4	4	4	4	4	5	4	2	4	5	4	3	3	4	4	3	4
725	Kwa	23	5	4	4	4	5	5	4	5	5	4	4	5	4	2	4	4	4	4	5	4	1	5	4	5	3	4	4	4	4	5	5	4	3	5	4	4	4	1	4	3	2	4	2	4	4	5	3
726	Kwa	23	5	3	4	3	3	4	4	3	3	4	4	4	4	3	2	4	3	4	3	4	3	2	3	4	2	4	4	4	4	3	3	4	3	4	4	4	4	3	4	4	3	4	3	3	3	3	4
727	Kwa	24	5	2	3	4	3	4	4	3	2	3	3	3	3	4	2	3	3	4	3	4	2	3	3	3	3	3	3	3	3	3	3	3	3	4	3	3	4	2	3	2	4	4	4	3	3	4	3
728	Kwa	25	5	3	5	5	3	4	4	4	3	3	2	4	4	3	2	4	2	4	2	4	3	2	4	4	3	3	4	4	4	4	3	4	3	4	3	4	4	3	4	4	3	3	2	2	4	2	4
729	Kwa	24	5	2	5	5	4	4	4	4	3	4	4	5	5	3	2	3	3	4	3	4	4	4	4	4	2	3	4	5	4	4	4	3	2	2	2	4	3	4	4	4	2	4	2	3	4	3	4
730	Kwa	23	5	3	4	5	3	4	4	3	3	3	3	4	3	4	2	3	4	4	2	3	3	3	4	3	3	4	5	4	5	5	5	4	2	4	3	4	4	3	4	5	3	4	3	2	3	3	4
731	Kwa	24	5	2	3	2	4	3	2	4	5	4	3	4	3	4	5	5	4	2	2	3	2	4	2	5	2	3	3	2	2	4	5	5	4	5	4	3	4	4	3	4	4	3	4	5	2	2	3
732	Kwa	23	5	4	4	4	5	3	4	5	4	3	2	5	4	4	2	4	4	4	3	4	3	4	3	2	4	3	3	4	4	4	3	4	4	4	3	4	2	2	4	4	4	4	4	.	4	2	3
733	Kwa	24	5	1	4	5	4	4	4	3	3	3	2	5	4	4	3	4	4	3	2	4	2	4	4	3	2	4	4	5	5	4	4	4	2	2	2	4	4	3	4	3	2	3	4	4	4	2	3
734	Kwa	24	5	3	4	4	3	3	4	4	3	4	4	4	4	3	2	3	3	4	3	3	3	3	4	3	2	3	4	4	4	4	3	3	3	3	4	4	4	4	4	4	4	4	2	3	3	3	4
735	Kwa	24	5	3	5	5	5	4	4	4	3	3	1	5	5	3	1	2	2	3	1	4	4	3	5	4	2	3	5	5	4	5	4	1	3	4	4	5	1	4	5	5	5	5	3	5	4	2	4
736	Kwa	26	5	3	4	5	3	3	4	4	3	4	3	5	4	3	3	3	3	4	2	4	3	3	3	3	3	3	3	4	3	3	3	4	3	4	3	4	4	4	3	3	4	3	4	3	3	3	2
737	Kwa	23	5	5	4	4	4	4	3	4	2	5	2	4	4	2	2	3	3	4	1	4	4	4	4	4	2	4	4	3	4	4	5	4	2	4	3	4	2	3	4	4	3	4	3	2	3	3	3
738	Kwa	23	5	4	4	4	3	3	4	4	4	5	2	5	5	4	1	5	5	5	3	5	3	3	4	5	1	4	4	5	5	3	5	5	1	4	4	4	4	5	4	5	4	5	2	3	3	3	4
739	Kwa	23	5	2	4	4	5	5	1	3	2	2	1	3	4	2	3	2	4	4	1	4	4	4	4	5	4	3	3	4	3	4	3	4	3	2	2	3	2	2	2	4	4	4	4	5	5	2	3
740	Kwa	23	5	3	4	5	4	4	4	4	2	3	2	4	5	3	2	4	4	4	3	4	2	3	4	4	2	4	4	4	4	4	4	4	2	4	4	4	5	3	4	4	2	4	2	4	4	2	5
741	Kwa	25	5	5	5	5	4	4	4	5	4	4	3	4	4	4	4	4	4	5	2	4	4	3	4	4	3	4	4	3	4	3	4	4	3	4	4	3	4	4	4	3	3	4	5	3	4	3	4
742	Kwa	25	5	1	3	4	4	5	4	.	5	3	4	5	5	4	5	3	4	4	4	5	3	4	5	3	4	5	4	5	5	4	4	5	3	4	4	5	4	3	4	4	4	5	5	4	5	4	3
743	Kwa	26	5	3	4	3	3	3	4	3	2	4	4	3	4	2	2	3	3	3	3	4	4	2	3	3	2	4	3	3	3	4	3	3	3	4	4	3	4	3	3	4	2	3	3	4	5	5	3
744	Kwa	27	5	1	4	5	2	4	3	4	3	4	2	5	4	5	2	2	3	3	2	4	3	4	4	3	3	3	3	4	4	3	3	3	4	3	3	4	4	3	4	2	4	3	3	5	4	3	4
745	Kwa	24	5	4	4	5	5	5	4	5	5	5	1	5	5	2	1	5	2	3	1	4	4	2	5	5	1	2	5	4	5	5	5	4	1	5	5	5	2	5	5	5	3	5	4	4	5	4	5
746	Kwa	25	5	2	3	5	4	5	4	3	3	4	2	5	4	3	2	4	2	4	3	5	2	4	4	5	1	4	4	5	4	4	4	4	3	4	3	4	4	3	4	4	3	3	2	2	4	2	4
747	Kwa	23	5	4	5	5	3	5	5	4	3	4	4	5	5	4	1	4	4	4	4	4	3	2	4	5	2	4	5	5	4	5	4	4	3	4	5	5	5	4	4	4	1	4	3	2	4	2	4
748	Kwa	23	5	2	4	5	3	4	4	4	5	3	2	4	4	2	2	4	2	4	4	3	2	2	4	3	2	4	5	5	5	4	4	4	2	4	4	4	3	3	4	4	3	4	2	4	4	2	5
749	Kwa	25	5	3	5	5	2	2	4	4	1	4	2	4	4	4	2	4	4	5	5	4	1	3	4	3	2	4	4	5	4	2	5	2	4	4	2	4	4	3	5	2	4	4	3	2	3	2	4
750	Kwa	26	5	2	4	4	4	4	3	3	1	2	4	4	4	4	3	3	4	4	3	4	2	4	2	3	3	3	4	4	4	4	3	4	4	2	4	4	4	3	3	3	3	2	3	2	3	2	2
751	Kwa	23	5	4	3	4	4	2	3	3	3	4	3	4	4	2	3	5	4	4	3	4	4	3	3	4	3	4	3	4	3	5	4	3	3	4	3	3	3	3	4	3	4	4	4	3	4	3	3
753	Kwa	25	5	2	4	5	2	5	2	2	4	4	3	4	4	4	3	4	4	4	3	4	3	3	4	4	5	4	3	4	3	4	4	4	4	5	3	4	3	3	3	3	2	4	5	2	3	3	3
754	Kwa	26	5	1	4	4	3	5	5	5	2	4	4	4	3	2	3	4	4	4	3	4	4	2	4	3	2	4	4	4	4	4	3	3	2	4	4	4	4	5	3	4	5	5	1	3	4	2	5
755	Kwa	29	5	4	4	4	3	4	4	4	5	5	3	4	4	4	4	4	4	4	3	4	4	3	4	4	1	5	5	4	5	5	5	5	2	4	4	4	4	4	4	5	2	4	1	3	4	3	5
756	Kwa	24	5	4	4	5	4	5	4	4	4	5	4	4	5	5	4	5	4	5	4	4	4	5	4	4	4	4	4	5	4	5	4	5	4	4	4	4	5	4	5	4	4	4	5	4	4	4	5
757	Kwa	30	5	4	5	5	5	4	4	5	4	4	5	4	5	4	4	4	3	4	3	5	4	3	4	4	4	3	4	4	5	4	4	5	5	4	4	3	4	5	4	4	5	4	5	4	4	4	5
758	Kwa	25	5	3	5	5	3	4	3	3	2	5	3	5	4	2	3	3	4	5	4	3	3	4	5	5	3	4	4	5	4	5	3	5	3	5	3	5	4	3	4	5	5	5	3	2	3	4	4
759	Kwa	24	5	1	4	5	3	3	4	4	4	3	2	4	4	4	1	4	4	3	2	4	4	3	3	4	3	4	4	4	4	3	3	4	2	3	3	4	4	3	5	1	3	5	2	4	4	3	4
760	Kwa	24	5	3	5	5	2	3	5	4	1	5	3	5	5	1	2	3	5	5	3	5	2	4	5	5	3	5	5	5	4	1	5	5	1	5	5	5	4	2	4	4	5	5	2	3	1	3	3
761	Kwa	25	5	2	5	5	3	3	2	5	2	3	3	5	4	4	2	4	4	4	2	4	2	4	5	4	4	5	3	5	4	4	4	5	4	4	1	5	2	3	4	4	4	4	4	5	4	4	2
762	Kwa	27	5	2	4	5	3	4	3	4	3	4	3	4	2	3	3	5	4	4	2	3	3	2	4	4	2	4	4	3	4	5	4	4	2	4	2	3	4	2	4	4	3	4	2	2	3	2	4
763	Kwa	26	5	4	4	3	4	4	3	3	4	4	4	4	4	4	3	3	4	4	4	3	3	3	4	4	4	4	3	4	4	4	4	3	4	4	4	4	4	4	4	3	4	4	4	3	4	4	4
764	Kwa	24	5	4	4	4	3	5	4	4	3	3	2	4	4	4	1	5	3	5	2	4	3	3	4	4	3	3	5	5	5	3	4	5	3	3	4	4	4	3	4	4	2	4	2	3	3	3	4
765	Kwa	26	5	3	3	3	3	3	3	3	3	3	3	3	3	3	3	3	3	3	3	3	3	3	3	3	3	3	3	3	3	3	3	3	3	4	4	3	4	3	2	3	4	4	4	4	3	4	4
766	Kyu	23	3	2	4	4	4	5	3	5	4	3	2	4	4	4	2	4	2	2	2	4	3	4	2	3	2	3	4	4	4	4	3	4	2	3	4	4	3	4	4	5	2	2	4	4	4	4	2
767	Kyu	26	3	3	3	4	4	4	3	4	4	4	4	3	.	3	2	3	4	3	5	4	3	4	4	3	4	4	5	5	4	3	4	3	4	3	4	4	5	4	3	3	4	5	4	5	4	4	4
768	Kyu	23	3	2	3	4	3	5	4	4	3	3	4	4	5	4	2	3	4	4	2	3	4	4	3	3	4	3	3	4	4	3	4	2	3	3	2	4	4	4	2	3	5	4	3	2	4	2	.
769	Kyu	27	3	4	4	4	3	3	3	2	3	3	3	3	5	3	3	3	4	4	4	4	4	3	4	3	2	4	4	4	3	5	3	4	3	4	4	3	3	3	4	4	3	4	3	3	4	3	4
770	Kyu	26	3	3	4	5	4	5	5	5	5	5	3	5	4	3	3	4	1	4	2	5	5	2	5	5	1	4	4	5	5	4	5	5	1	4	4	5	2	5	5	5	1	3	1	2	5	3	5
771	Kyu	21	3	5	4	4	3	4	3	4	3	4	3	5	4	4	3	5	4	4	3	4	4	3	4	4	2	5	4	5	4	5	4	4	2	4	4	5	4	4	4	5	3	4	3	3	4	3	3
772	Kyu	23	3	3	5	5	3	3	4	4	3	4	2	5	5	2	2	4	3	4	2	4	4	3	5	5	2	3	5	4	5	4	5	5	2	3	5	4	3	3	4	5	1	4	2	2	4	2	4
774	Kyu	21	3	2	4	5	4	4	4	4	2	4	1	4	2	3	3	3	4	4	3	4	1	3	5	4	2	5	5	4	4	3	4	4	2	4	3	3	4	4	3	3	3	4	3	3	3	2	4
775	Kyu	23	3	3	4	5	4	3	2	4	3	3	2	5	4	2	2	3	2	3	2	4	3	3	4	4	3	4	3	4	4	4	4	4	3	5	3	4	3	5	4	4	3	3	3	2	3	4	3
776	Kyu	27	3	3	3	5	2	2	4	5	4	3	3	5	5	4	2	3	3	3	2	5	1	3	3	3	1	4	5	5	1	3	3	4	2	3	4	4	5	4	5	1	2	3	1	3	1	2	5
777	Kyu	21	3	4	4	5	2	4	4	4	4	4	2	5	4	3	2	3	2	4	2	3	3	3	3	3	2	4	4	4	4	3	4	4	2	4	3	4	3	5	4	4	1	3	2	2	4	3	3
778	Kyu	22	3	3	3	4	4	4	4	3	2	4	4	4	4	4	2	3	4	4	3	4	3	3	4	4	2	4	4	4	4	4	4	3	2	4	2	4	4	3	4	4	3	4	4	4	2	3	3
779	Kyu	21	3	4	4	5	4	2	3	3	2	4	1	5	5	2	1	3	4	4	1	4	3	3	5	4	2	5	5	5	3	3	3	3	2	4	4	5	4	4	4	4	2	4	3	2	4	2	4
780	Kyu	22	3	4	4	4	3	3	4	3	3	4	3	4	4	2	1	4	1	4	1	4	3	2	4	4	2	3	4	4	4	2	3	4	2	4	4	4	4	3	4	3	2	4	3	4	3	2	4
781	Kyu	21	3	2	2	4	4	5	3	3	4	3	3	4	4	4	4	5	4	3	4	2	3	4	3	2	3	4	3	4	4	4	4	4	3	3	3	2	3	3	3	4	2	2	4	4	5	5	3
782	Kyu	22	3	4	4	4	4	3	5	5	2	5	2	4	4	3	2	4	4	4	3	4	3	4	4	4	4	3	4	4	4	4	4	3	2	5	4	4	3	2	2	3	4	2	2	2	3	4	4
783	Kyu	20	3	4	4	5	3	5	4	5	4	5	5	4	5	3	3	5	3	5	4	3	3	2	4	4	2	4	5	3	5	5	4	4	2	4	4	5	4	4	5	5	2	4	2	3	4	4	4
784	Kyu	21	3	2	4	5	2	5	3	3	2	3	2	5	4	4	3	3	3	3	2	4	3	3	3	3	2	4	3	5	3	2	2	4	3	3	3	4	5	3	3	2	4	3	4	2	4	1	3
785	Kyu	25	3	3	4	4	4	3	4	5	3	4	4	4	5	2	2	4	4	4	4	4	3	4	4	5	3	4	4	5	5	3	4	4	4	4	4	3	2	3	4	4	3	5	3	2	4	3	3
786	Kyu	22	3	3	4	4	3	3	4	4	2	2	4	4	4	4	3	3	4	4	3	4	4	4	4	3	3	4	4	4	4	4	3	4	3	2	4	4	4	2	4	4	3	3	2	4	4	2	4
787	Kyu	21	3	3	3	4	5	5	3	4	5	3	2	4	3	3	2	3	3	3	2	4	4	3	3	3	2	3	4	5	4	4	4	3	3	3	3	4	4	4	4	4	2	3	3	2	4	3	4
788	Kyu	23	3	5	5	5	3	5	5	5	2	5	3	5	5	2	3	2	3	3	3	4	2	3	3	3	2	4	5	5	4	4	5	4	4	5	5	5	5	5	5	5	4	5	1	3	4	4	5
789	Kyu	21	3	1	4	3	5	4	2	2	2	4	1	3	4	4	2	3	4	3	1	5	5	4	4	2	4	3	2	4	4	5	4	3	4	4	4	4	2	3	4	4	3	5	5	4	5	3	2
790	Kyu	21	3	2	4	5	1	4	3	4	3	4	3	5	5	4	3	3	3	3	2	4	3	3	4	3	2	2	3	5	4	4	4	4	2	4	2	5	5	4	3	4	3	3	4	4	4	2	3
791	Kyu	21	3	4	3	4	4	4	4	4	3	5	3	5	5	2	1	5	2	5	3	5	4	2	4	4	2	5	5	5	4	5	5	5	3	5	4	4	4	4	5	5	3	5	3	2	4	4	4
792	Kyu	23	3	2	4	4	3	2	4	3	3	4	3	4	3	3	2	4	4	4	3	4	1	3	4	3	2	4	4	5	4	4	4	4	2	4	4	4	5	3	4	3	3	3	4	2	3	2	3
793	Kyu	26	3	4	5	5	3	4	5	5	4	4	2	5	4	2	1	5	3	4	2	5	4	2	5	5	2	5	4	5	5	3	5	4	2	5	5	5	4	4	5	4	2	5	2	3	2	1	4
794	Kyu	21	3	4	3	5	2	5	5	4	5	4	3	5	5	3	4	5	3	5	5	4	1	2	5	4	3	5	5	5	5	5	5	3	3	5	3	5	5	5	3	5	2	2	1	5	5	2	4
795	Kyu	20	3	4	4	5	3	4	5	4	3	5	4	4	4	4	2	4	3	4	2	4	2	3	4	4	1	4	5	5	4	3	5	5	2	4	5	5	5	3	5	5	5	4	1	2	2	2	5
796	Kyu	23	3	5	4	5	3	5	4	4	3	5	4	5	5	2	1	5	4	4	2	4	4	2	3	5	1	5	4	5	4	5	5	5	3	5	3	5	4	5	5	5	2	4	2	1	3	1	2
797	Kyu	21	3	3	5	4	3	5	5	2	4	3	5	5	5	5	2	5	3	4	3	4	2	3	5	5	2	5	5	5	4	2	2	3	2	4	4	4	4	3	4	3	3	5	2	4	2	2	4
798	Kyu	21	3	3	4	5	2	4	5	4	3	4	4	4	4	3	2	4	2	4	4	4	3	3	4	4	2	4	4	5	3	5	4	5	3	4	3	4	4	3	4	4	2	4	2	4	4	3	4
799	Kyu	21	3	3	3	5	2	4	4	3	2	4	3	4	3	3	3	3	4	5	2	4	3	4	5	4	1	4	4	5	4	4	4	5	2	4	3	5	5	3	4	3	3	3	4	3	4	2	3
800	Kyu	25	3	5	3	4	3	4	4	3	4	3	3	4	3	4	4	3	4	3	3	4	3	4	4	3	3	4	4	3	3	4	3	4	3	5	3	3	4	3	4	3	3	4	4	3	3	3	4
801	Kyu	21	3	1	3	5	4	4	2	1	1	2	3	3	4	5	4	1	4	3	3	3	2	5	5	3	4	2	5	4	5	3	3	1	3	3	4	4	1	2	3	3	5	5	1	3	4	1	3
802	Kyu	23	3	3	5	5	4	5	3	4	3	3	2	5	5	4	3	2	4	2	1	5	4	4	4	4	2	3	4	5	4	3	3	4	3	5	4	5	5	3	3	4	2	4	2	3	3	4	4
803	Kyu	23	3	3	4	4	4	4	4	4	3	4	4	4	4	3	3	4	4	4	3	4	4	4	4	4	2	3	4	4	4	4	4	4	3	4	4	4	4	4	4	4	3	3	2	3	4	3	4
804	Kyu	23	3	4	4	4	3	5	3	4	3	3	3	4	4	4	2	4	4	4	3	4	4	4	4	4	1	3	5	5	4	3	5	5	1	3	4	5	4	4	5	5	3	4	3	2	4	3	4
805	Kyu	24	3	3	3	4	2	2	5	4	2	5	3	5	3	3	4	5	3	4	2	3	3	3	4	4	2	3	5	5	4	4	4	4	2	4	5	3	2	3	3	4	2	4	1	4	4	2	5
806	Kyu	24	3	3	3	3	2	2	3	3	2	3	2	3	3	3	2	4	2	3	2	4	3	4	3	4	3	4	4	4	4	3	3	4	2	4	4	4	3	3	4	4	3	3	4	2	3	2	4
807	Kyu	20	3	5	5	5	3	4	3	3	4	4	2	4	4	4	3	4	3	4	2	4	3	4	4	4	2	4	3	4	3	4	5	5	3	4	3	4	5	4	4	4	3	4	3	4	4	3	3
808	Kyu	21	3	4	4	5	4	5	4	4	4	4	1	4	4	4	3	4	4	4	1	5	5	4	1	2	2	5	3	5	4	5	5	4	2	4	2	5	2	4	3	5	2	4	4	4	5	5	3
809	Kyu	25	3	4	4	4	3	4	4	4	3	3	3	4	4	4	3	3	3	4	3	4	4	4	4	4	3	4	4	4	4	3	3	4	3	3	3	4	4	3	4	4	3	3	3	4	4	3	4
810	Kyu	24	3	3	4	5	3	5	3	3	3	3	3	5	3	5	4	4	3	3	3	4	4	5	4	4	3	4	3	4	4	4	4	4	3	4	3	3	3	3	3	3	3	3	3	3	3	3	3
812	Kyu	21	3	3	2	5	3	4	3	3	2	5	4	4	3	3	2	5	4	3	2	3	2	3	3	3	3	4	4	5	3	3	2	5	3	3	4	3	5	4	3	3	1	4	4	3	2	2	4
813	Kyu	22	3	1	4	5	1	4	4	3	1	5	3	5	4	3	2	1	4	3	2	4	1	2	4	4	4	5	3	4	3	5	2	4	5	4	2	4	4	3	5	4	4	3	1	4	1	2	3
814	Kyu	23	3	5	5	5	3	5	3	2	2	5	2	5	5	2	1	5	4	5	4	5	4	3	5	5	2	5	4	5	5	4	2	5	4	5	4	5	4	4	5	5	4	5	4	2	4	2	3
815	Kyu	23	3	3	3	4	3	5	5	5	5	5	5	5	4	3	2	5	3	4	3	3	3	3	3	3	3	3	3	3	3	3	4	3	1	4	3	3	4	4	4	5	1	3	3	2	4	3	3
816	Kyu	24	3	3	4	4	3	5	3	2	3	4	5	4	3	2	2	3	2	3	4	3	3	3	2	4	3	5	4	3	3	4	4	3	5	4	3	3	2	2	3	5	5	3	2	1	3	4	4
817	Kyu	21	3	4	3	5	4	4	4	4	2	4	4	5	5	4	4	3	4	4	3	4	4	4	4	3	2	4	4	4	4	4	4	3	3	4	4	4	4	3	4	3	4	3	3	4	4	2	4
818	Kyu	22	3	2	3	4	4	4	4	4	2	4	2	3	4	3	3	3	4	3	2	4	4	3	3	3	3	4	4	4	4	5	3	3	3	3	4	4	4	4	3	3	3	4	3	4	4	2	4
819	Kyu	21	3	4	4	4	3	4	5	4	3	4	4	5	4	3	1	4	3	4	4	4	2	2	5	5	2	4	5	5	4	5	5	4	2	4	5	5	4	3	4	4	2	3	1	2	3	4	5
820	Kyu	22	3	4	4	4	3	3	4	4	4	4	3	4	4	3	3	4	4	4	4	4	4	3	4	4	2	3	4	4	3	3	4	3	2	3	4	4	4	3	3	3	3	3	2	3	4	3	4
821	Kyu	24	3	4	4	4	4	3	4	4	5	4	4	4	4	4	4	4	3	3	4	4	2	3	4	4	2	5	5	4	4	3	3	3	4	3	3	4	3	4	3	4	3	3	2	4	4	3	4
822	Kyu	22	3	4	4	4	3	4	4	3	3	3	3	3	4	4	3	4	4	4	2	3	3	3	4	4	2	3	3	3	4	3	4	4	3	4	4	3	4	3	3	3	4	4	3	3	4	2	4
823	Kyu	20	3	3	4	5	4	2	4	4	2	4	4	5	5	4	1	4	2	4	3	4	4	3	4	4	2	3	4	5	5	4	4	4	1	4	4	4	4	4	4	4	2	3	3	2	3	2	4
824	Kyu	24	3	5	5	5	2	5	4	4	4	4	3	4	4	4	2	5	5	5	1	5	4	4	5	4	1	5	5	5	5	4	5	5	1	5	4	5	2	2	4	5	2	5	1	1	4	4	4
825	Kyu	21	3	4	4	5	4	4	4	4	4	4	3	4	4	3	2	4	2	4	2	3	4	3	4	4	2	4	4	4	4	4	3	4	2	3	4	4	4	3	4	4	3	3	3	3	4	3	4
826	Kyu	23	3	3	5	5	3	4	5	5	4	4	4	5	4	2	3	4	2	4	4	4	4	3	5	4	1	4	5	5	4	3	5	5	2	4	3	5	5	4	4	3	2	3	2	3	3	1	5
827	Kyu	25	3	4	5	5	4	5	3	4	4	4	2	3	4	3	2	4	4	4	2	5	4	3	4	5	2	4	4	4	4	3	5	4	1	5	4	4	3	5	5	4	2	4	2	3	4	4	4
828	Kyu	25	3	4	5	5	1	1	2	1	1	5	3	5	5	2	1	5	4	4	2	4	3	2	4	5	1	4	3	5	4	5	4	5	3	5	5	4	2	3	4	1	4	5	1	1	4	3	5
829	Kyu	23	3	4	4	4	4	4	4	4	4	3	2	4	3	4	4	3	3	3	3	3	3	3	3	3	3	3	3	3	3	3	3	3	3	3	3	3	3	3	3	3	3	3	3	3	3	3	3
830	Kyu	25	3	1	4	5	2	2	3	4	2	1	1	5	3	4	2	4	2	2	2	4	3	3	4	4	2	3	3	5	3	4	3	4	4	2	3	5	4	2	4	4	4	3	4	2	3	2	3
831	Kyu	21	3	3	4	4	4	3	5	2	4	3	4	4	4	4	3	3	4	5	4	4	4	5	4	4	3	3	5	4	5	5	4	4	1	4	5	4	4	3	3	4	4	2	3	3	4	1	4
832	Kyu	20	3	1	5	5	4	4	4	4	4	2	2	5	5	5	3	5	2	4	4	4	4	3	4	4	1	5	4	5	5	5	4	5	2	5	2	4	4	4	5	5	2	3	2	5	4	2	5
833	Kyu	20	3	4	4	4	3	4	4	3	2	4	3	4	4	3	2	4	4	4	2	5	4	3	4	4	2	4	4	4	4	4	4	4	2	4	3	4	3	4	4	4	3	4	2	3	4	3	4
834	Kyu	24	3	5	4	4	4	5	4	5	4	4	4	5	4	3	2	4	3	4	3	4	4	3	4	4	2	4	4	4	4	4	4	4	2	4	4	4	4	4	4	4	2	3	4	3	4	3	4
835	Kyu	22	3	4	4	5	2	2	4	2	2	3	3	4	3	4	2	4	4	4	3	4	1	3	4	5	3	5	4	5	4	3	4	3	2	4	3	4	4	3	4	4	4	5	4	2	3	1	4
836	Kyu	22	3	5	5	5	4	5	3	5	4	5	4	4	3	2	1	3	5	5	2	5	5	2	5	5	2	5	4	5	5	5	4	4	5	5	3	4	4	3	5	4	3	5	3	2	3	4	3
837	Kyu	25	3	2	4	5	4	4	2	3	4	3	1	4	3	3	2	3	4	4	1	5	3	4	3	4	3	3	3	4	4	4	5	3	2	4	2	3	2	5	4	4	3	4	4	4	4	4	3
838	Kyu	21	3	4	5	4	4	5	4	5	3	4	5	4	4	4	3	4	5	4	3	4	5	5	5	4	5	5	4	5	4	5	4	4	4	4	3	4	4	4	5	4	5	4	5	5	5	5	5
839	Kyu	24	3	5	5	5	5	5	5	5	5	4	4	4	4	4	5	4	4	5	4	5	4	4	4	5	4	4	4	4	4	5	4	4	4	4	4	4	4	4	4	4	4	4	2	2	3	2	4
842	Kyu	25	3	4	4	5	2	4	3	5	3	4	3	5	3	4	2	4	3	4	1	2	2	4	5	4	1	4	4	5	3	4	3	4	3	5	4	4	5	4	3	4	3	4	4	2	3	5	2
843	Kyu	21	3	4	5	5	5	5	5	4	5	3	2	4	5	3	1	4	2	3	2	4	3	2	4	4	2	5	4	5	4	5	2	4	2	4	4	5	3	5	5	5	2	3	2	5	5	5	4
844	Kyu	21	3	4	4	5	3	4	4	5	4	3	3	4	5	2	2	4	4	3	3	4	2	3	3	4	2	4	4	4	4	4	3	3	2	4	4	4	4	4	4	3	3	3	2	4	3	3	4
845	Kyu	23	3	4	4	5	4	3	4	4	3	4	2	4	4	3	2	4	4	3	2	4	3	3	3	4	3	4	4	4	4	3	3	4	4	4	4	3	4	4	5	4	2	4	2	2	2	2	4
846	Kyu	21	3	4	4	5	4	5	5	4	3	4	4	5	5	4	1	5	4	4	3	4	4	3	4	5	2	4	4	5	4	5	3	4	1	4	3	4	4	4	4	5	2	4	3	2	4	1	3
847	Kyu	22	3	3	3	3	4	3	3	4	2	4	4	3	4	4	3	3	4	4	3	4	2	3	3	2	3	3	3	2	3	4	4	4	3	5	4	4	3	3	4	4	4	2	3	3	4	2	3
848	Kyu	21	3	3	4	5	1	3	3	4	2	3	2	5	5	5	2	2	3	3	1	4	4	4	2	3	3	4	4	5	4	4	2	4	5	3	2	4	4	3	4	4	4	3	4	4	4	2	3
849	Kyu	20	3	3	3	5	3	4	4	5	4	4	4	5	4	3	2	4	4	5	4	4	3	2	4	3	1	5	4	5	4	3	4	4	1	4	4	5	4	4	5	4	4	4	3	4	4	2	4
850	Kyu	20	3	4	4	4	4	4	4	4	3	3	2	4	4	2	2	3	4	3	2	4	3	3	4	4	3	3	4	4	4	4	4	3	2	3	4	4	4	4	4	4	3	3	2	2	3	2	4
851	Kyu	22	3	4	4	4	2	4	4	4	4	4	2	4	4	2	2	4	4	3	3	2	2	4	4	4	2	4	4	4	3	4	3	3	2	4	4	4	4	3	4	4	3	4	2	3	3	3	4
852	Kyu	21	3	4	4	4	3	5	4	5	5	5	3	4	3	3	1	4	3	3	2	4	4	2	4	4	2	5	4	4	3	4	5	4	2	4	4	5	2	4	5	5	2	3	2	3	4	5	4
853	Kyu	21	3	2	4	4	3	4	3	1	4	4	3	4	4	4	2	3	4	4	2	5	3	4	4	3	2	4	4	4	5	5	2	3	4	4	3	4	5	4	4	4	2	3	5	3	3	4	3
854	Kyu	21	3	4	4	5	3	3	4	4	2	5	3	4	5	3	3	3	5	5	3	5	3	3	4	4	4	5	4	5	5	5	5	5	4	4	3	5	3	3	4	4	5	4	2	2	3	2	3
855	Kyu	23	3	3	4	5	3	4	4	4	3	4	4	4	4	4	2	4	2	3	3	4	4	3	4	2	3	4	4	5	4	3	4	3	4	2	3	4	4	4	4	3	2	3	2	2	3	2	4
856	Kyu	24	3	3	5	5	4	5	3	4	4	4	3	5	4	2	3	4	3	3	3	4	4	3	5	4	2	4	4	4	4	4	4	5	3	4	3	5	3	3	4	4	3	3	4	4	4	4	4
[truncated: 114 more columns]
