# Supplementary material for: Development of a character qualities test for medical students in Korea using polytomous item response theory and factor analysis: a preliminary scale development study
Source: J Educ Eval Health Prof. 2023 Jun 26;20:20. doi: 10.3352/jeehp.2023.20.20 (PMC10356546; doi:10.3352/jeehp.2023.20.20)
Supplement: Supplementary file 2 [file jeehp-20-20-dataset2.xlsx]

## Sheet: F8_CFA
2	2	3	3	3	4	2	4	4	2
2	3	1	4	3	3	2	3	3	3
4	3	3	3	4	4	4	4	3	5
2	2	1	3	3	4	2	3	5	3
2	2	2	4	4	4	3	4	4	2
3	1	3	3	3	2	2	3	3	3
3	2	2	4	3	3	3	4	4	2
4	3	2	4	5	3	1	5	3	1
4	4	4	5	3	3	4	5	5	4
3	4	3	3	4	4	2	4	4	2
2	2	2	4	5	3	3	3	4	3
2	1	3	4	2	5	2	4	3	2
4	4	4	3	3	4	4	4	4	5
3	1	2	5	3	4	2	2	3	2
2	2	1	3	5	5	5	4	5	4
2	2	1	4	4	5	1	5	5	3
1	4	5	3	4	4	4	4	5	5
2	2	2	3	4	4	2	4	4	3
4	1	2	4	4	5	4	4	4	4
4	4	3	3	3	4	2	4	3	4
4	4	1	3	2	1	4	3	3	3
4	4	4	4	4	3	2	4	4	3
4	5	5	5	4	4	5	5	2	5
4	3	2	4	4	4	3	2	2	4
2	3	4	3	4	5	1	4	3	2
3	3	4	3	3	4	3	4	3	3
4	2	4	4	4	5	2	5	2	5
4	5	2	4	1	2	4	3	3	3
3	3	2	2	2	3	3	3	3	2
2	2	3	4	3	3	2	4	4	2
1	1	1	4	5	4	2	5	5	2
4	5	2	4	4	4	4	4	2	4
3	3	3	4	3	3	2	2	3	3
3	2	2	2	2	4	3	4	4	3
3	1	4	4	4	2	2	3	3	3
5	5	4	4	3	1	3	3	2	4
2	2	2	3	3	4	2	4	4	2
5	5	2	5	4	3	1	3	5	3
2	2	2	4	3	4	2	2	4	4
2	3	3	3	3	3	2	3	3	2
3	2	2	4	3	3	3	3	3	3
3	4	2	3	5	4	2	5	3	2
4	3	4	3	5	3	2	3	3	4
3	3	3	3	3	3	3	4	4	3
2	1	3	4	4	4	1	5	5	2
3	3	3	3	3	3	4	3	3	2
5	4	3	3	3	3	3	3	3	3
5	4	2	5	3	3	2	3	4	4
3	4	3	3	4	4	3	3	3	3
3	1	2	4	3	2	2	2	3	3
4	4	4	4	4	3	2	4	4	2
3	3	3	3	4	4	2	3	3	3
4	2	4	4	999	3	3	3	3	3
4	4	1	4	4	5	2	5	4	3
4	2	2	4	4	3	2	2	4	3
3	3	1	4	4	5	4	4	4	3
5	5	5	5	4	5	4	4	5	5
4	3	3	3	3	5	3	4	4	4
4	3	3	4	4	4	2	4	3	4
3	2	2	5	4	5	4	3	5	5
4	5	1	5	5	4	1	5	5	2
2	1	3	5	5	5	1	5	5	1
1	1	2	4	3	999	999	5	4	2
4	4	3	5	5	5	4	5	4	5
1	1	2	4	4	4	1	4	5	1
2	2	1	5	5	4	3	4	3	1
1	1	2	5	4	4	2	4	5	2
2	2	3	5	3	4	1	4	2	2
4	3	2	4	4	5	3	3	3	4
3	4	4	4	3	4	4	4	4	2
4	3	4	4	4	4	4	3	4	3
4	5	3	3	4	3	1	4	4	5
2	2	1	4	4	5	1	5	5	1
2	3	1	3	5	5	2	5	4	3
4	4	4	4	3	2	2	4	4	2
2	1	1	4	4	4	1	4	5	1
4	4	2	4	3	3	3	4	3	3
4	2	4	3	4	4	2	4	2	4
2	2	2	4	4	3	3	4	4	2
2	3	3	4	4	4	2	2	4	3
2	3	4	3	4	4	3	4	3	4
3	2	2	3	4	4	2	3	4	2
4	3	2	3	4	3	3	4	4	4
4	4	2	4	4	4	2	3	3	4
3	4	3	4	4	4	2	3	4	3
2	2	2	4	3	3	2	4	4	2
4	1	1	4	3	5	2	5	4	1
2	2	2	4	4	4	2	4	3	4
1	1	1	5	5	5	1	5	3	1
5	2	4	5	4	2	3	5	4	5
5	5	4	4	4	5	4	4	2	4
4	5	2	4	4	3	3	4	2	4
4	4	2	4	4	2	4	3	2	4
4	3	3	5	5	5	3	4	4	3
3	3	5	5	5	5	3	5	5	1
4	5	5	4	4	5	3	4	5	1
4	4	2	3	5	4	2	5	3	3
4	4	2	5	2	3	1	4	1	5
2	3	3	3	4	4	1	4	2	1
4	2	2	4	1	2	2	3	2	4
3	5	4	5	5	5	1	5	5	2
4	3	2	4	4	4	5	3	4	3
4	2	5	4	5	4	3	5	4	3
5	5	4	3	3	4	4	3	3	4
5	1	4	4	5	5	3	5	2	3
5	3	2	4	2	5	2	4	3	2
4	4	3	3	4	4	4	5	4	4
2	2	2	4	3	4	2	4	4	2
3	3	2	2	4	4	4	4	4	4
4	5	4	4	3	4	2	4	4	2
2	3	4	4	3	5	3	4	3	4
5	5	3	5	4	4	5	4	4	5
2	2	1	2	5	4	1	5	2	2
4	4	3	4	4	5	2	4	4	4
3	3	3	3	3	4	3	4	4	4
4	3	3	4	4	4	3	4	4	4
2	4	3	4	4	4	2	4	5	3
3	3	2	2	4	3	2	3	4	3
2	2	2	4	4	4	2	2	3	4
3	3	2	3	4	4	4	4	3	3
4	4	2	3	2	4	3	4	4	3
4	3	4	4	4	3	2	4	2	4
3	3	2	4	4	4	4	4	3	3
3	3	2	2	4	3	1	3	3	3
4	4	3	4	2	4	2	4	4	4
4	4	4	4	4	4	4	4	4	4
5	4	4	4	5	5	4	3	5	4
4	4	3	3	4	4	4	4	4	4
4	4	2	4	4	4	3	3	4	4
4	4	3	3	3	3	2	3	3	3
3	3	3	3	3	3	3	4	3	3
5	4	3	4	3	3	5	3	2	4
4	2	2	4	4	4	2	2	3	2
3	3	3	4	3	3	2	3	3	3
4	5	4	5	5	2	5	5	5	5
4	3	4	4	4	2	2	3	1	2
2	1	3	4	3	4	2	4	4	4
4	4	2	4	4	4	3	4	4	4
4	4	2	4	3	5	3	3	2	4
4	4	2	4	2	3	1	3	2	4
3	3	3	4	4	3	3	3	3	2
3	4	4	3	3	4	3	4	2	3
4	4	4	4	4	4	4	3	4	4
4	1	3	5	4	1	1	4	2	3
4	3	2	4	4	3	3	3	3	2
2	2	1	4	3	4	5	4	3	2
2	1	2	4	4	3	3	4	5	1
3	3	3	4	2	4	4	4	3	4
3	3	4	2	3	4	2	3	4	4
2	2	2	3	3	3	2	3	2	2
4	2	2	5	4	4	2	5	4	1
4	3	3	3	4	4	3	3	4	3
2	2	2	4	4	4	3	3	4	2
4	5	2	3	4	5	5	4	4	4
4	4	4	3	4	3	3	3	4	3
3	3	1	5	5	5	3	3	2	5
4	2	1	5	2	5	4	2	1	5
4	2	4	5	3	4	3	4	4	4
4	4	4	4	4	2	1	4	4	3
3	3	3	4	4	3	3	4	3	2
3	2	4	3	3	4	3	3	3	3
4	2	4	4	3	3	4	4	2	4
4	2	3	2	2	2	2	4	3	2
4	3	3	1	5	3	2	2	2	3
3	4	2	3	4	4	3	4	2	3
5	5	4	3	4	4	4	5	4	5
4	3	3	4	5	5	2	4	5	5
3	2	5	4	5	3	2	4	4	2
1	1	1	5	1	5	1	1	5	5
5	5	4	4	3	999	999	3	3	3
4	4	3	4	4	4	2	4	4	4
2	4	3	4	4	5	2	4	3	4
4	4	3	3	4	3	3	2	3	2
1	1	3	4	5	4	2	5	3	1
5	2	4	4	4	3	3	4	4	4
4	4	4	3	4	5	4	4	3	4
4	4	5	5	3	2	4	4	5	4
3	3	2	4	3	3	2	3	3	4
4	4	5	4	5	5	2	4	4	4
4	4	4	4	3	4	2	3	4	3
4	3	3	3	3	4	2	3	3	2
4	4	2	3	3	3	1	4	4	3
3	3	2	3	2	1	1	2	3	2
4	3	4	4	4	2	3	3	2	3
3	2	2	3	4	5	3	4	4	4
4	1	2	4	3	2	4	4	2	2
4	4	4	4	5	4	2	4	5	5
4	2	4	3	3	3	5	3	3	4
4	1	1	5	5	1	5	4	4	2
3	2	2	2	3	3	4	4	5	2
4	4	3	4	4	4	3	4	3	4
3	4	2	4	4	5	5	4	4	3
1	1	1	4	5	5	3	4	4	3
3	3	3	3	4	4	3	4	4	4
3	3	1	4	4	4	2	4	4	4
3	3	2	4	4	4	3	4	2	3
1	1	1	5	4	4	1	4	4	1
4	2	2	4	3	5	2	4	2	3
4	4	4	4	4	4	3	4	2	4
3	3	3	3	3	3	2	4	4	5
2	2	2	4	4	4	3	5	5	2
3	2	2	2	3	3	2	2	3	2
2	2	2	5	5	4	3	3	4	3
4	3	3	5	3	3	3	4	2	3
4	4	4	4	3	4	4	4	4	4
2	3	2	5	4	4	2	4	4	3
4	3	3	2	3	4	3	3	2	4
4	4	2	3	2	4	2	4	2	3
3	3	3	3	4	5	4	4	4	3
4	1	2	4	5	5	2	5	4	4
3	3	2	3	4	4	3	3	3	1
5	4	3	4	4	4	3	4	4	2
2	3	2	2	2	3	2	4	4	4
3	4	3	4	5	5	1	5	3	3
4	4	3	3	3	4	3	3	4	3
4	2	3	2	4	4	3	3	3	2
3	2	3	3	4	3	1	4	2	2
4	3	3	4	4	2	2	4	3	3
4	4	4	4	4	5	4	4	4	2
1	2	1	4	2	1	1	5	1	3
4	3	2	3	4	4	2	4	2	4
5	4	4	5	5	4	5	4	4	4
5	4	2	4	4	4	4	4	4	4
5	2	5	4	5	4	3	4	4	5
2	2	3	3	5	5	3	4	4	4
3	4	3	4	3	4	2	3	3	3
5	5	5	4	3	5	5	4	4	4
3	5	3	4	4	3	2	4	3	4
3	3	2	3	4	3	2	4	4	4
3	2	2	2	3	4	2	4	4	3
4	4	1	3	4	5	4	5	4	4
3	3	1	4	4	3	3	4	4	3
5	4	3	5	3	4	4	4	4	3
4	4	3	3	3	3	3	4	3	3
4	5	4	4	4	4	2	4	3	4
5	5	3	5	4	5	5	4	3	5
3	4	2	4	2	3	4	4	2	2
3	4	4	2	3	3	3	3	3	3
4	4	4	4	4	4	4	4	2	4
4	3	3	4	4	3	2	4	4	3
3	3	2	3	4	4	4	4	3	4
2	2	2	3	3	2	3	3	2	3
5	5	4	3	5	5	5	4	3	4
2	1	3	5	4	5	2	4	4	1
2	1	2	4	4	3	4	4	3	5
3	3	4	4	4	4	2	4	5	1
3	3	2	3	3	4	2	4	5	1
2	2	3	4	4	4	2	4	4	4
4	4	3	4	3	3	2	3	2	3
4	4	4	3	3	4	2	4	2	4
4	4	3	3	3	3	2	3	3	3
3	3	3	3	4	4	3	3	3	3
3	3	2	5	4	4	1	4	4	4
4	4	4	4	4	4	2	4	4	2
4	4	2	4	2	4	2	4	4	3
3	4	3	4	4	4	3	4	4	3
4	4	3	4	2	4	4	3	3	3
4	4	4	4	4	4	4	4	2	4
4	3	4	3	2	4	2	2	4	4
3	3	3	4	4	4	3	2	3	3
4	3	3	3	3	4	5	4	4	4
4	2	1	4	5	5	2	4	5	4
4	3	3	4	4	4	3	5	4	3
5	4	5	5	3	4	4	4	3	3
3	2	2	2	4	2	4	4	2	2
2	3	2	4	4	4	4	4	4	4
4	3	2	4	2	2	3	3	2	4
5	4	3	4	4	4	3	4	4	4
4	4	4	4	4	4	2	5	3	3
4	3	3	3	5	5	4	5	5	4
5	1	2	5	5	5	1	5	1	5
4	4	2	4	4	4	3	4	4	4
4	4	2	4	3	4	2	4	4	4
2	1	1	3	4	5	2	3	4	4
2	5	2	1	3	3	2	3	3	3
4	4	2	4	4	999	4	4	4	4
4	2	1	3	4	2	4	5	3	4
4	2	1	5	5	4	3	4	2	3
4	4	4	4	3	5	4	3	3	4
5	5	5	2	4	3	3	4	3	4
4	5	4	4	3	4	2	3	2	4
4	2	2	5	3	4	1	5	3	5
3	2	4	3	4	3	3	5	3	4
3	2	3	5	3	2	3	3	2	2
5	5	5	5	4	4	4	5	3	5
3	3	3	4	3	3	3	4	2	3
1	1	3	5	5	5	2	4	4	3
2	1	4	2	4	5	2	2	2	3
3	5	4	5	3	4	3	4	4	4
3	3	4	3	3	4	2	2	2	4
4	5	4	5	4	4	3	4	4	4
4	3	3	3	2	2	2	2	3	2
3	4	4	3	4	2	3	4	3	4
3	3	3	3	3	3	3	3	4	4
4	4	4	4	3	4	4	4	4	5
4	4	3	3	3	4	1	4	3	4
3	4	3	3	4	4	4	4	4	4
4	4	4	3	3	2	3	4	2	4
5	4	4	5	4	4	5	4	2	5
3	4	3	4	3	3	2	3	3	3
2	3	3	4	4	4	2	2	3	2
4	4	3	4	3	4	2	5	4	4
5	4	4	4	3	4	4	4	4	3
4	1	1	1	1	4	1	1	2	2
4	1	3	3	4	2	3	4	4	3
4	4	3	4	3	5	4	4	5	4
4	4	4	4	3	4	4	4	4	4
4	5	2	4	3	4	1	3	3	3
3	3	3	3	4	4	3	4	3	3
4	3	3	3	5	5	4	5	4	5
3	3	4	5	2	2	4	5	2	3
4	4	3	5	2	3	2	3	3	3
3	2	3	3	4	2	3	3	4	3
4	3	4	3	2	4	2	4	3	4
4	4	4	4	4	4	4	3	2	4
5	5	3	4	4	5	4	4	5	4
3	2	3	4	2	3	2	3	2	2
2	2	1	4	5	2	2	5	1	3
2	2	1	2	4	3	1	3	2	3
3	3	3	3	3	4	2	4	2	2
4	2	4	4	5	1	3	5	2	4
5	4	3	3	2	2	4	3	2	3
3	2	4	2	2	3	2	3	2	3
2	3	2	3	4	4	2	4	4	2
5	5	3	3	3	2	2	2	3	5
4	3	2	3	3	4	2	3	5	2
5	3	2	3	3	3	3	2	4	3
2	3	1	5	3	4	2	4	4	1
3	2	2	5	3	4	2	5	5	2
3	2	2	4	4	4	3	4	4	3
2	2	3	4	4	4	2	3	3	3
1	1	1	5	4	5	1	4	5	1
2	2	2	3	4	5	1	3	5	3
4	4	3	4	2	4	4	2	2	4
2	2	1	4	3	5	1	5	4	2
4	2	4	3	4	4	2	4	2	2
4	3	3	3	4	3	2	2	3	2
4	4	2	3	4	5	2	3	4	4
3	4	3	4	4	5	2	4	4	4
2	4	3	4	4	5	3	5	4	4
3	3	3	3	3	3	3	3	2	3
3	3	3	2	4	4	2	4	2	2
4	5	5	5	3	3	1	4	4	5
4	3	2	4	2	4	2	4	4	2
3	4	1	4	4	4	2	5	4	2
4	2	3	3	3	3	2	3	2	3
2	2	2	4	4	3	3	3	3	3
2	2	2	5	3	3	2	5	5	2
2	4	3	3	4	2	3	5	3	3
4	2	2	4	4	4	2	4	2	4
4	4	3	3	3	3	3	2	3	3
3	4	3	4	4	4	3	4	4	4
3	1	3	3	2	3	5	3	4	4
5	5	4	5	5	3	1	5	2	4
4	3	5	2	5	5	3	5	5	5
4	4	1	4	4	4	4	3	4	3
4	5	4	4	4	5	3	5	2	4
5	5	3	5	4	5	4	4	5	3
3	2	2	4	4	4	3	4	4	3
4	5	5	4	4	4	4	4	5	3
2	3	2	4	3	4	2	4	2	3
4	4	4	4	4	3	3	3	4	3
3	4	4	3	3	4	2	4	4	4
4	2	4	4	4	4	3	3	3	4
4	4	4	4	4	4	2	4	4	2
4	2	2	3	3	3	3	4	3	3
3	4	3	4	4	4	4	4	4	4
3	2	4	3	2	3	2	2	2	4
4	2	5	5	1	3	2	2	2	3
5	5	5	4	3	5	3	3	5	4
4	4	3	4	3	4	3	4	3	4
4	4	3	3	5	3	2	5	2	4
4	4	5	4	4	3	2	4	2	4
4	5	5	4	3	4	4	5	4	4
2	3	2	3	3	3	2	3	3	3
3	3	3	5	5	3	4	5	4	3
3	3	2	2	3	5	1	5	4	3
2	2	1	4	4	4	2	5	5	2
4	2	1	2	4	5	2	4	5	4
4	3	4	4	4	4	3	4	4	4
4	4	4	4	4	4	2	4	4	4
3	4	1	4	4	4	2	4	5	4
3	2	5	3	3	3	2	3	3	3
4	4	4	3	4	4	3	4	4	4
5	5	5	5	5	5	5	5	5	5
2	3	2	4	4	4	2	5	4	1
1	1	1	5	3	5	2	5	4	3
2	2	1	3	4	4	2	3	4	2
2	2	3	4	3	3	3	3	3	2
4	3	3	3	3	4	4	3	5	2
4	4	4	5	4	4	4	4	4	3
5	2	2	4	4	3	3	4	2	3
3	2	3	4	4	3	3	4	2	3
3	4	4	4	4	5	3	4	4	3
4	5	2	5	5	5	1	5	5	4
4	4	2	4	4	4	2	4	2	4
2	4	2	1	3	4	4	4	4	4
4	4	3	3	3	3	2	3	3	4
4	2	2	2	5	4	2	4	4	3
4	4	4	5	4	4	4	4	3	4
4	5	3	3	5	5	2	5	4	4
2	2	2	4	2	2	2	4	2	4
3	3	2	3	4	4	3	4	3	4
5	5	5	5	5	5	1	5	5	4
3	3	2	3	3	5	1	5	4	3
4	4	4	3	3	5	2	4	3	3
4	3	2	4	2	3	4	3	4	4
4	4	2	5	5	5	5	4	4	5
3	3	2	4	4	3	3	4	4	3
4	4	3	3	3	4	3	4	3	3
3	4	3	3	3	3	3	3	4	3
3	4	2	3	4	4	4	4	4	3
4	4	3	3	3	4	3	3	3	4
3	3	2	4	4	3	2	4	4	2
3	3	2	2	4	3	3	4	4	2
5	5	3	5	4	4	2	4	4	2
4	3	3	4	3	3	3	4	3	4
4	4	4	4	3	4	3	3	2	3
4	5	4	3	4	3	3	4	3	3
4	5	3	5	3	5	3	4	4	4
4	2	2	3	5	3	3	4	4	3
5	4	1	3	5	4	2	4	4	5
4	3	3	5	2	5	2	3	3	3
5	4	3	4	4	5	1	5	2	5
4	4	4	4	2	4	2	5	4	5
5	4	3	4	2	5	2	3	5	4
2	5	3	5	4	3	3	5	5	4
2	3	2	4	4	4	3	4	3	4
3	3	2	3	1	2	3	3	2	2
3	3	2	3	4	2	4	2	3	3
3	4	3	5	4	4	2	4	4	4
3	3	3	4	4	3	4	3	3	3
5	4	3	5	5	5	4	5	5	4
3	3	3	4	4	4	3	3	4	3
4	5	5	4	2	4	3	3	4	4
3	3	3	3	4	3	3	3	3	3
3	1	1	4	5	4	1	4	4	1
2	2	1	5	5	4	1	4	4	2
3	3	3	3	3	3	3	3	3	3
5	1	5	5	1	5	5	5	5	5
4	3	2	4	3	3	3	3	3	3
1	4	1	3	4	3	1	4	3	1
3	3	3	4	4	4	2	4	4	3
4	2	2	2	4	5	3	4	4	2
4	5	4	4	4	5	3	4	3	4
1	3	3	4	4	3	2	3	4	3
3	3	3	4	3	3	3	4	4	3
3	3	3	4	3	4	2	3	5	1
4	5	4	4	4	4	4	5	4	4
4	4	2	3	4	4	3	4	3	3
4	4	4	4	3	3	3	4	3	3
5	4	5	4	5	4	3	5	5	4
2	3	1	5	4	5	5	3	4	2
3	2	3	4	3	4	3	4	4	2
4	4	2	4	4	4	4	4	4	4
4	5	4	3	4	4	4	3	2	3
4	4	4	4	4	4	1	4	4	4
1	5	2	4	3	5	2	3	5	2
3	2	3	4	4	3	2	3	3	2
3	3	2	3	4	4	2	5	2	2
2	2	1	4	4	5	3	4	3	2
3	3	2	4	4	4	3	4	3	2
4	4	4	5	5	5	1	5	5	5
4	4	4	3	4	3	3	4	4	5
2	4	2	3	3	3	2	3	3	2
4	3	3	4	4	5	1	4	4	3
3	3	2	3	2	4	2	2	3	3
4	4	4	4	4	4	2	4	4	4
5	5	5	5	5	4	4	4	4	4
4	4	3	4	4	4	2	4	4	3
4	3	3	4	5	4	3	5	4	4
4	1	3	5	5	3	4	4	2	3
2	2	3	4	4	2	3	4	3	3
4	1	3	3	4	3	4	2	2	3
2	1	1	3	4	2	1	4	1	2
4	5	3	3	2	4	3	3	4	2
3	1	2	3	5	4	3	3	4	4
5	5	3	5	5	5	5	5	5	5
3	3	4	3	4	3	3	4	3	3
4	4	4	4	4	4	2	4	3	4
3	2	3	3	4	2	1	3	2	1
4	3	3	3	2	3	2	4	3	3
2	2	3	4	5	4	1	3	3	1
3	4	2	1	4	3	2	4	4	4
3	2	3	4	4	5	4	4	4	4
4	3	2	4	4	3	2	3	4	4
3	5	4	4	4	4	3	4	2	4
4	4	3	4	3	4	4	3	4	4
4	4	2	4	3	4	4	3	4	2
4	4	4	3	4	4	3	4	2	2
4	1	4	4	4	4	2	5	3	4
4	4	2	4	2	3	3	2	2	4
3	2	2	3	2	3	2	3	3	4
4	4	3	3	3	3	4	4	2	4
2	3	1	5	5	4	4	4	4	4
3	2	2	3	2	3	3	3	2	3
4	4	3	4	4	4	3	5	3	3
5	3	5	4	3	3	3	4	4	4
3	3	2	4	3	3	2	3	2	2
4	4	4	3	4	4	3	4	4	3
4	2	3	4	4	4	2	4	4	4
4	4	3	3	2	2	3	4	4	2
3	3	2	3	3	5	3	4	3	2
4	4	2	4	2	4	4	3	5	3
3	3	2	2	2	3	2	2	3	2
4	2	1	4	3	2	2	4	2	4
4	3	2	4	3	4	2	3	3	3
4	4	3	4	3	3	3	3	4	3
4	4	4	4	4	3	2	2	3	3
3	3	3	4	3	3	2	3	3	2
4	5	3	3	3	3	4	4	3	4
3	4	4	3	2	3	3	3	3	3
3	3	3	3	3	3	3	4	4	4
3	3	2	4	2	2	2	3	4	3
4	4	3	4	4	4	3	3	4	5
4	3	3	3	4	3	4	4	2	4
3	4	1	5	4	3	3	4	4	2
2	2	2	5	5	4	2	4	4	3
5	4	3	3	3	4	4	3	3	4
4	4	3	3	3	3	3	4	3	4
3	3	3	3	4	4	3	5	4	2
3	5	3	3	3	5	2	4	5	2
3	2	4	3	3	3	3	3	3	3
3	3	2	5	4	3	2	3	4	2
3	4	3	4	3	4	2	4	4	2
2	2	1	5	4	5	2	5	4	4
2	2	2	3	4	4	2	4	3	5
2	2	3	3	3	3	3	3	3	3
2	2	2	4	4	4	2	3	4	3
4	2	4	3	3	3	2	4	2	3
4	1	1	3	2	3	2	5	5	1
2	2	3	4	4	3	2	5	5	2
1	1	1	4	5	5	1	4	4	2
1	1	1	5	5	5	1	5	4	1
2	3	3	3	3	3	3	3	3	2
3	1	3	5	4	4	3	4	4	3
2	3	3	3	3	4	3	3	3	3
2	3	3	4	3	3	3	4	3	2
3	2	2	2	4	2	2	2	4	2
2	3	2	4	4	4	2	3	4	2
5	2	3	4	4	3	2	4	3	3
2	2	2	4	4	2	3	4	1	3
4	4	4	5	4	4	3	4	4	4
4	3	3	4	4	5	2	4	4	4
4	5	2	4	5	4	2	4	3	4
4	2	2	4	4	4	2	3	2	3
2	2	3	3	2	4	3	4	3	3
4	2	2	3	4	4	4	4	4	4
2	2	1	3	5	4	3	3	3	1
2	4	4	4	5	3	4	5	4	4
3	3	2	2	3	3	4	4	4	3
5	1	1	4	3	4	4	2	4	3
3	2	2	4	4	4	2	3	5	2
2	2	4	4	2	1	1	4	1	4
2	2	3	4	3	4	2	4	3	3
4	5	4	5	5	5	2	5	1	4
5	3	5	5	3	1	2	3	4	4
5	3	4	4	2	3	4	4	2	3
4	2	2	3	4	4	1	4	1	4
4	3	3	1	3	2	2	3	1	3
3	4	3	4	4	4	4	4	4	3
4	3	4	4	4	4	3	4	3	4
3	4	2	2	4	5	2	4	4	3
4	4	4	3	4	4	3	4	4	2
5	4	3	5	4	3	4	3	2	4
2	4	2	2	3	4	2	4	4	2
4	4	3	4	2	4	3	2	4	3
4	4	1	5	5	4	2	5	3	4
3	2	2	4	4	4	2	4	2	3
3	3	999	999	4	4	2	4	2	3
5	2	1	5	4	5	5	4	4	5
4	999	5	4	5	4	2	5	4	5
4	4	4	4	2	4	2	4	3	4
4	2	2	4	4	3	4	4	4	4
4	1	4	2	5	1	4	3	1	3
3	1	3	3	2	1	1	1	1	1
4	5	5	4	4	5	4	4	3	4
3	2	2	4	4	2	2	4	2	2
3	3	3	2	2	4	1	2	4	3
2	3	2	4	3	2	1	3	2	2
4	4	2	4	4	4	5	4	4	5
2	4	2	3	4	4	3	2	3	4
4	4	3	4	4	4	4	4	2	4
3	4	2	3	3	4	2	4	1	2
4	4	4	4	2	3	2	3	3	3
3	3	3	3	4	2	1	4	5	4
2	2	2	2	4	3	2	3	4	3
3	3	3	2	4	2	2	2	4	3
4	4	3	3	3	4	4	4	4	4
4	4	2	5	4	5	4	4	4	4
2	1	1	4	5	2	2	4	5	2
3	3	3	3	3	3	2	4	3	3
4	4	4	4	4	5	2	4	3	4
5	4	4	4	4	2	5	5	5	5
2	2	3	4	2	2	3	3	4	3
4	2	2	3	2	3	2	4	2	3
3	3	2	3	2	2	2	3	2	3
3	4	3	4	4	5	2	4	2	2
2	2	2	4	2	4	1	4	1	2
2	2	2	3	5	3	2	4	4	3
3	4	1	4	5	3	3	3	1	3
3	4	4	2	4	4	2	4	4	3
3	2	3	3	3	3	4	3	3	3
3	5	3	3	4	5	3	4	4	4
3	3	2	3	4	4	2	3	3	3
4	3	3	4	4	3	3	4	4	3
3	2	2	4	3	3	2	3	2	2
2	3	2	4	3	3	1	4	4	3
3	3	2	4	4	4	2	4	4	3
5	2	3	2	1	2	4	3	1	5
2	3	1	3	4	3	2	3	3	2
3	4	2	2	3	4	2	4	3	3
3	2	2	3	3	3	1	4	2	2
3	2	3	4	4	4	4	2	2	4
3	4	1	4	4	5	2	4	4	4
4	1	3	5	4	4	2	4	3	2
2	3	2	3	4	4	3	4	3	2
3	3	3	2	4	5	2	4	3	3
3	3	3	3	3	3	3	2	3	2
2	3	2	3	3	3	3	4	4	3
3	3	2	5	4	3	3	4	4	2
4	4	3	4	4	2	3	5	4	4
3	4	4	4	4	5	2	5	4	3
4	4	2	5	4	4	4	5	5	4
3	2	2	4	4	2	3	3	3	3
4	4	3	3	3	3	3	3	3	4
3	4	2	4	2	2	2	4	4	4
3	4	3	2	4	5	3	4	4	3
4	3	4	3	4	3	3	4	3	3
2	2	3	4	4	3	2	3	4	2
3	4	3	4	4	4	3	3	3	4
3	2	3	3	4	4	3	4	4	4
4	4	3	3	4	4	3	4	4	4
3	2	2	4	3	3	3	4	4	2
5	4	4	4	5	3	4	5	3	4
4	3	2	3	5	4	4	2	5	5
4	4	2	3	3	4	3	4	3	4
2	3	2	5	3	4	3	3	3	4
4	3	3	4	4	5	3	4	4	4
3	2	2	4	3	3	2	5	4	4
3	3	4	2	4	3	2	3	3	5
4	3	3	4	4	4	2	4	4	3
3	3	2	2	4	2	2	4	3	4
3	3	3	3	4	4	2	4	3	4
4	4	4	4	3	4	3	3	3	3
3	4	3	3	3	5	3	4	3	4
4	2	2	1	2	4	4	2	3	4
2	2	2	3	4	2	3	3	2	2
4	4	4	3	3	4	3	3	4	4
4	3	2	3	4	4	3	4	4	2
4	3	1	4	5	4	2	3	3	3
3	3	2	3	3	4	2	3	3	3
4	4	3	4	3	3	3	4	2	3
5	5	2	4	4	5	1	3	1	3
2	3	2	2	2	4	1	2	2	2
4	4	4	3	3	5	4	4	5	4
3	3	3	5	4	3	3	5	3	3
2	3	2	4	5	5	1	3	5	3
4	3	4	3	3	4	3	4	4	3
3	2	2	3	4	3	2	4	3	3
5	5	3	4	5	5	5	5	3	3
5	3	3	3	4	4	2	4	3	4
4	3	5	4	5	5	5	5	4	5
4	4	3	4	2	4	3	5	4	4
4	2	2	2	3	5	4	4	1	3
3	2	3	4	4	4	2	4	2	4
3	3	2	2	4	3	2	3	1	3
1	2	4	3	3	4	2	5	2	2
4	4	1	4	4	4	5	3	4	3
5	4	4	5	3	4	5	3	4	5
2	2	2	4	4	5	2	5	5	2
2	1	1	5	5	5	1	4	4	1
3	3	1	5	4	2	5	4	2	5
3	4	3	4	4	4	2	4	3	4
3	5	1	2	3	3	4	3	5	4
2	2	2	4	5	5	2	4	2	4
4	4	3	5	3	2	5	4	3	4
2	2	2	3	4	4	3	3	4	3
3	3	4	4	3	4	2	4	4	3
3	3	2	4	3	3	3	3	4	3
4	4	4	4	4	4	2	4	2	4
2	2	2	3	4	4	2	3	4	3
2	3	1	4	3	2	3	2	2	4
4	3	3	3	4	4	4	3	2	4
5	5	5	5	1	5	5	1	4	5
4	4	3	4	3	4	3	3	3	4
4	4	5	4	5	4	4	5	4	4
4	4	3	5	4	2	3	4	3	4
3	3	3	3	3	3	3	3	3	3
5	4	4	3	5	5	4	5	5	5
4	4	5	4	3	3	3	4	3	4
4	4	3	3	4	4	3	4	4	4
4	4	4	3	4	5	3	4	4	3
4	4	4	3	4	4	4	4	4	5
3	3	4	4	4	5	2	4	3	4
2	4	2	4	4	3	4	4	3	2
4	4	4	5	4	3	4	4	4	4
4	3	2	3	2	3	3	3	3	3
3	2	3	4	5	4	2	4	4	3
3	3	3	3	3	4	2	4	2	3
4	3	4	4	4	4	3	3	3	4
4	2	2	5	5	5	5	5	5	5
2	2	3	3	2	2	2	3	2	2
4	4	3	4	4	4	2	4	4	3
4	3	3	4	4	5	3	5	4	4
4	4	3	3	2	4	3	3	2	4
4	4	4	3	3	4	4	3	2	4
3	3	4	5	5	5	5	5	5	4
5	4	1	4	4	4	4	4	5	4
5	3	4	5	4	2	2	4	2	4
4	4	3	4	4	3	3	3	3	3
4	3	4	5	4	4	5	4	4	5
5	4	3	4	4	5	3	3	3	4
3	3	3	3	3	4	2	4	3	4
2	3	1	2	4	5	2	4	3	3
4	3	4	3	1	4	3	2	4	1
4	3	3	3	4	4	4	4	4	4
5	5	3	4	4	5	3	4	4	4
4	4	4	3	5	3	3	4	4	4
3	4	3	3	2	3	4	3	3	4
4	3	3	4	4	3	3	4	3	4
4	4	4	3	3	4	2	4	2	4
3	3	3	3	3	3	2	3	4	3
3	3	3	3	4	3	3	3	3	3
3	3	5	3	1	5	2	3	4	4
2	1	2	4	2	1	4	2	4	4
4	2	2	4	5	5	2	4	4	4
3	5	5	3	5	5	3	4	4	5
3	1	1	4	3	2	4	5	3	3
4	3	2	3	3	4	2	3	3	3
3	3	3	3	4	4	3	3	4	4
4	4	4	4	4	5	4	4	4	4
4	4	3	3	3	4	4	4	3	4
4	2	3	4	4	4	4	4	4	4
4	3	2	3	4	4	2	4	4	4
4	5	4	3	4	5	3	4	4	4
5	5	4	2	4	5	4	3	2	4
4	4	3	4	3	5	3	4	4	4
5	4	4	4	4	4	4	4	5	4
4	5	4	5	4	5	3	5	4	4
5	3	2	5	3	2	2	4	4	4
3	3	3	3	3	3	2	4	4	3
4	2	2	2	4	4	2	3	4	2
3	5	2	4	4	4	3	4	3	4
5	4	4	5	5	5	2	4	5	3
4	4	3	4	3	3	3	3	3	3
4	4	4	4	4	4	4	3	4	4
3	4	2	3	3	4	2	4	4	3
4	1	3	3	5	2	4	5	3	3
3	4	3	3	4	3	1	3	2	3
1	2	1	4	4	4	2	4	4	2
2	2	2	4	4	4	2	4	4	4
5	3	3	5	5	5	2	5	2	4
4	4	4	5	4	4	4	5	3	4
4	4	3	3	3	4	4	4	3	3
3	2	4	4	4	4	4	4	4	3
4	5	4	5	5	5	2	4	3	4
3	3	2	3	2	2	4	4	3	2
3	1	2	3	3	2	1	3	3	2
5	5	2	4	3	4	4	3	2	4
3	4	3	3	4	4	3	4	3	4
4	4	3	4	4	3	3	4	3	4
4	4	4	5	3	3	4	4	4	4
4	2	4	4	3	4	3	4	2	4
2	2	1	4	5	4	3	5	4	4
3	2	4	3	4	4	4	4	4	2
4	3	3	4	2	2	2	2	2	3

## Sheet: F7-CFA
4	4	4	4	4	4	3	3	3	4
3	3	4	3	4	3	3	4	3	3
4	4	3	4	4	3	3	3	4	4
4	4	3	4	3	4	3	3	4	5
4	4	4	5	4	4	3	4	4	4
3	3	4	4	4	3	4	3	2	4
4	3	3	3	3	3	4	3	3	4
5	5	3	5	5	2	4	3	2	4
5	5	5	5	5	5	5	5	5	4
4	4	5	4	5	4	4	3	3	2
3	3	4	4	3	4	4	4	3	3
4	3	4	4	3	4	3	3	4	4
4	4	4	4	3	3	3	4	3	3
3	4	4	4	2	3	4	2	5	4
5	4	4	4	3	4	2	2	3	3
4	4	4	5	5	4	5	4	5	5
4	4	4	4	4	4	5	4	4	5
4	2	4	5	4	2	2	5	3	3
2	3	4	5	4	2	3	5	2	3
4	4	5	4	4	3	4	4	4	4
2	3	3	3	3	3	3	3	4	4
4	4	4	3	4	3	3	3	3	3
5	5	5	5	5	5	5	1	5	5
3	3	4	2	3	4	4	4	4	5
3	4	4	5	4	2	4	4	3	1
3	4	2	4	4	3	3	3	3	3
2	3	4	4	4	3	5	4	4	4
4	3	5	5	4	2	4	3	3	4
3	4	2	2	4	2	4	3	3	3
4	3	4	4	3	4	3	4	4	3
5	5	5	5	5	5	5	2	5	5
5	5	4	4	4	3	4	4	4	4
3	3	3	4	3	3	4	3	3	3
4	3	3	4	4	2	2	2	2	2
4	4	4	4	3	2	4	4	3	3
4	4	5	5	5	1	1	2	1	2
4	4	4	4	4	4	3	3	4	4
5	5	5	4	5	5	5	4	3	5
4	4	4	4	4	4	4	3	3	4
3	4	3	4	4	3	3	4	3	3
4	4	4	3	4	4	4	3	3	4
3	3	4	4	4	4	4	3	4	4
3	4	3	4	4	2	2	1	1	2
3	4	4	3	4	3	2	2	2	2
3	4	4	4	4	3	4	3	3	5
3	4	4	3	3	4	3	3	2	3
4	4	4	3	3	3	3	3	3	3
4	5	5	3	5	4	5	4	4	4
5	4	4	4	4	3	3	3	3	3
2	2	4	3	3	3	2	3	3	3
4	4	4	4	4	2	3	4	2	2
4	3	4	4	3	2	3	2	2	4
3	2	3	2	4	4	4	3	3	3
4	5	4	5	4	3	4	4	4	4
4	4	3	3	4	4	4	4	4	4
5	4	4	5	5	2	2	2	2	1
4	5	5	5	5	3	4	2	4	4
4	3	4	3	3	3	4	3	4	4
4	4	4	4	4	3	3	2	4	2
5	5	5	5	5	4	4	4	4	4
5	5	5	5	4	5	5	4	3	5
4	4	5	5	5	4	5	5	5	5
5	4	4	3	3	4	5	2	999	999
5	4	5	5	5	2	3	2	2	3
5	5	5	5	5	4	4	5	3	4
5	4	4	3	3	4	4	4	4	4
5	4	3	4	5	5	3	5	4	5
4	5	4	3	4	4	4	3	3	4
5	5	5	4	2	3	3	4	4	4
4	4	4	4	4	4	3	3	2	4
4	4	5	5	5	2	3	3	3	3
4	5	4	5	5	1	3	3	1	3
4	4	4	4	5	5	5	5	5	5
2	2	2	5	4	4	2	5	4	3
4	4	4	4	4	3	4	2	3	3
4	4	5	4	3	5	3	3	4	5
3	4	4	4	4	2	4	2	2	3
4	3	4	4	3	4	3	3	3	4
4	4	4	4	4	4	4	4	4	4
3	3	3	3	3	2	4	4	4	4
4	4	4	4	4	3	3	3	3	3
5	3	4	3	3	3	3	4	4	5
3	3	4	2	2	3	2	2	3	2
4	4	4	4	4	2	2	3	3	4
4	3	3	4	4	2	2	4	2	2
4	4	4	4	4	4	4	4	4	4
3	3	4	3	4	4	5	4	4	4
4	4	4	4	4	4	4	4	4	4
5	5	5	5	5	5	5	5	5	5
4	5	5	5	5	4	5	4	3	4
5	5	4	3	5	3	5	4	3	3
4	4	4	4	4	2	4	4	4	5
3	2	3	1	4	4	4	4	4	4
4	4	4	4	5	4	5	5	4	5
5	5	4	5	5	3	1	3	1	5
4	5	5	5	5	3	1	4	3	4
5	5	4	5	5	3	5	2	2	4
5	3	5	3	5	5	5	5	4	5
4	3	4	5	5	2	3	5	2	4
2	4	5	3	4	1	4	4	1	2
4	2	5	2	5	5	5	5	5	5
4	3	4	5	2	4	2	3	4	2
5	5	4	2	5	3	2	1	3	3
5	3	4	5	5	1	2	3	2	3
4	4	4	5	4	2	3	2	3	3
4	3	4	4	5	4	3	4	5	4
5	4	5	3	5	3	4	3	3	3
4	3	3	4	4	4	4	5	4	4
4	2	4	4	4	4	4	2	4	4
4	5	5	4	4	2	3	3	4	4
5	3	5	4	4	3	2	3	3	3
5	5	5	5	5	4	4	3	4	4
3	4	4	5	3	3	3	4	5	4
3	5	4	4	4	4	3	4	4	4
4	4	4	4	4	3	2	3	3	4
3	3	5	5	5	4	5	4	5	5
2	4	4	2	3	4	4	3	4	4
2	2	4	4	3	2	3	4	2	2
4	4	4	4	4	4	4	4	4	4
3	4	4	4	3	4	4	4	3	4
4	4	4	4	4	3	4	3	3	4
3	3	3	4	5	1	2	2	2	3
4	4	4	5	5	4	4	4	4	4
3	5	3	2	3	3	4	3	5	4
4	4	4	2	4	3	3	4	3	3
4	4	4	5	5	3	3	2	3	3
5	5	5	3	4	4	4	4	4	3
3	3	3	4	4	3	4	4	3	4
4	5	3	5	5	4	5	3	4	3
3	4	4	3	3	3	3	3	3	4
4	3	3	3	3	4	4	3	3	3
3	4	4	5	4	2	2	3	1	2
2	4	3	3	4	2	4	2	1	2
3	4	4	4	3	3	4	4	3	3
5	5	5	5	5	5	5	3	4	4
3	4	4	4	4	4	5	4	2	4
5	5	5	4	5	4	5	4	4	4
5	5	4	4	4	3	4	4	5	4
4	4	3	4	4	3	4	2	4	4
3	5	3	4	3	4	3	4	4	4
3	3	3	4	4	4	4	4	3	3
4	4	4	4	4	2	4	2	2	2
4	4	4	4	4	2	2	2	1	1
2	4	4	5	4	2	4	4	1	4
4	5	4	4	4	3	2	3	3	2
3	4	4	4	4	4	4	3	5	1
3	4	4	5	4	5	3	4	3	5
4	4	4	4	4	4	4	4	4	4
3	2	2	2	2	3	3	3	3	3
3	3	2	3	2	2	3	3	2	2
5	4	4	5	4	5	4	5	3	3
4	4	4	4	4	2	4	4	2	3
4	4	4	4	4	3	4	3	4	3
4	4	4	5	4	4	5	4	3	4
4	4	4	4	4	3	2	3	3	2
3	3	3	3	3	5	4	3	5	4
5	3	4	1	2	4	2	3	4	3
4	5	4	4	5	2	4	4	2	3
4	3	4	5	4	2	4	2	1	1
4	4	4	4	4	3	4	3	2	4
3	3	3	3	3	3	3	4	3	3
4	4	4	4	4	4	4	2	3	4
3	3	4	4	2	1	3	2	1	4
3	5	3	2	1	3	1	1	2	3
4	3	3	4	4	4	2	2	4	3
4	3	4	4	4	4	4	2	4	3
5	4	4	5	4	2	1	3	2	2
3	3	3	3	3	2	3	3	2	3
5	5	5	5	5	5	5	5	5	5
4	5	5	4	4	3	4	3	999	999
4	3	4	3	4	4	5	4	4	4
3	3	4	4	4	4	4	4	4	4
3	3	3	3	3	4	3	4	3	4
5	5	5	4	3	5	4	5	4	4
4	4	4	5	5	4	4	4	4	4
5	5	4	4	3	5	4	4	4	3
4	4	5	3	4	3	2	3	3	3
3	3	4	4	3	2	3	2	2	4
5	3	4	3	3	2	5	1	3	5
4	5	4	5	4	4	3	3	4	3
4	3	4	4	4	2	3	2	2	2
3	3	5	5	4	2	2	3	2	3
2	3	2	2	2	3	4	3	3	3
4	3	4	4	4	1	2	3	2	2
3	3	4	4	3	3	3	4	3	3
3	4	5	4	4	2	4	2	3	4
4	5	3	4	4	4	4	4	4	2
3	3	4	3	3	2	2	3	3	2
5	2	5	5	5	5	5	5	5	5
3	4	4	3	3	1	2	2	1	3
3	5	4	4	4	3	3	3	3	3
4	5	4	4	4	4	3	4	4	3
5	5	5	5	5	4	2	4	4	3
4	4	4	4	4	2	3	3	2	3
4	4	4	5	4	5	4	4	4	4
4	4	4	5	5	2	4	2	2	2
5	5	5	5	4	4	5	5	5	3
4	4	4	3	4	3	4	4	4	4
5	4	5	5	4	3	5	3	3	5
3	3	3	4	3	2	3	3	3	3
4	4	5	5	4	3	4	3	3	4
2	3	3	2	3	2	2	3	2	2
5	4	4	4	4	5	5	4	4	5
4	4	5	4	4	4	4	4	4	4
5	5	5	5	5	4	4	3	3	5
3	5	4	4	4	4	4	3	5	3
3	3	4	4	4	3	3	4	4	5
4	4	2	4	3	3	4	2	3	2
4	3	3	4	3	3	2	3	3	3
4	4	4	2	4	5	4	5	4	4
3	3	3	2	3	2	2	4	2	2
5	4	4	5	4	3	4	4	3	3
3	3	3	3	3	2	2	2	2	2
4	4	4	3	2	4	4	5	4	4
4	3	4	4	4	3	4	2	3	4
2	4	2	2	3	4	4	2	2	4
4	4	4	2	3	3	4	3	2	3
4	2	4	5	4	1	3	3	2	2
5	4	5	5	4	4	5	4	4	5
4	2	4	4	2	2	4	4	1	1
4	4	4	4	3	2	4	3	2	3
4	3	5	5	5	5	5	5	4	4
4	3	5	5	4	2	4	3	3	2
5	4	5	5	5	4	5	5	4	4
5	3	5	3	4	1	1	3	4	3
4	3	4	4	3	3	4	3	4	4
4	2	5	4	5	5	3	1	4	3
4	4	5	5	4	3	4	4	4	4
4	5	5	2	3	3	2	3	3	4
4	3	3	3	4	2	4	3	4	4
5	3	5	5	2	4	4	2	2	4
3	4	4	4	3	2	4	3	2	4
3	4	4	4	3	4	5	4	4	5
4	4	4	4	3	3	3	2	2	3
4	5	4	4	3	3	4	4	4	3
4	4	4	1	4	3	4	4	3	5
3	3	4	2	2	2	4	4	3	4
4	3	4	4	4	3	2	3	3	3
4	3	4	4	4	4	4	4	4	4
4	4	4	4	4	2	2	2	2	2
4	4	4	3	3	2	4	3	3	3
4	4	4	4	4	2	3	3	2	3
5	4	4	5	5	2	2	1	2	1
3	3	4	3	3	5	4	4	4	5
3	3	4	3	4	4	2	3	4	3
4	4	5	5	4	4	3	5	3	5
2	3	3	4	3	3	3	3	4	4
4	3	4	4	4	4	3	3	3	4
4	4	4	4	4	3	3	4	3	4
3	3	4	3	4	3	4	4	3	3
4	4	4	4	4	2	3	3	2	2
4	3	3	4	3	2	2	3	2	2
4	5	4	4	3	2	3	3	1	4
4	4	4	4	4	2	3	3	2	3
3	4	4	4	4	3	3	3	2	4
4	4	4	5	4	4	4	4	5	4
4	4	3	3	3	3	5	3	3	3
4	4	4	5	4	3	3	2	3	3
4	4	2	4	4	2	3	2	2	2
5	4	5	3	4	3	2	2	2	2
3	5	3	3	3	4	3	4	3	4
4	4	3	4	4	2	3	3	2	2
2	4	4	4	5	3	4	3	2	3
4	5	5	5	5	3	4	4	4	4
4	4	3	5	4	1	2	5	1	3
4	3	4	3	4	4	4	4	4	4
3	2	3	2	4	4	4	2	4	3
3	4	4	3	4	4	4	4	2	3
4	4	5	5	5	4	4	4	4	4
3	5	5	5	5	2	3	3	3	2
5	5	5	5	5	5	5	1	5	4
3	4	4	4	4	3	3	4	3	2
3	3	4	4	5	3	4	3	3	4
5	4	4	4	4	2	2	3	2	3
3	3	2	5	3	4	3	4	4	3
4	4	4	4	4	4	4	4	4	4
4	3	3	4	4	2	3	4	2	3
2	3	4	5	2	3	3	5	3	2
4	4	5	4	4	3	4	2	3	4
2	5	3	3	4	4	1	1	4	1
4	4	4	3	5	4	2	999	4	2
3	4	4	5	4	5	2	5	5	3
3	3	3	4	3	4	2	4	3	3
3	4	3	4	2	4	4	4	2	3
5	5	5	5	5	4	5	5	4	5
4	4	3	4	4	3	3	4	3	3
5	5	5	5	4	5	5	4	5	5
4	2	4	4	3	4	3	5	4	5
3	3	5	1	5	3	5	5	2	3
3	3	3	1	4	3	2	2	3	3
5	4	3	4	4	2	3	4	2	3
3	3	4	3	3	2	3	3	2	2
3	3	4	4	4	3	3	2	2	3
3	3	3	3	3	3	3	3	3	4
5	5	5	5	4	4	3	4	4	4
3	4	4	5	3	4	2	2	4	3
3	4	4	3	4	4	4	4	3	4
4	3	4	4	4	4	3	3	4	3
5	3	4	5	4	2	1	5	3	2
3	4	4	4	4	2	3	3	2	3
2	2	4	4	3	4	4	3	3	4
4	4	4	3	4	2	2	3	3	4
2	3	4	5	4	2	4	2	2	3
5	5	5	5	3	2	2	5	1	1
1	4	4	4	3	1	4	3	1	2
5	5	5	4	4	4	4	4	4	4
2	2	3	2	4	2	1	5	2	2
4	4	5	4	4	3	3	4	4	3
3	3	3	3	4	3	3	3	3	3
4	4	4	5	5	4	3	2	4	4
2	4	5	3	4	3	4	2	4	5
5	3	5	5	4	3	5	4	2	2
4	4	4	3	4	3	4	4	4	4
3	3	3	3	3	2	4	3	2	4
5	3	5	4	4	3	4	3	3	4
4	4	4	3	3	4	5	5	4	4
2	4	2	4	4	2	2	4	2	2
3	3	4	5	4	4	4	3	4	4
2	3	3	2	2	4	5	4	4	5
3	4	4	4	4	3	3	3	3	3
4	3	4	3	2	4	5	4	4	5
5	5	4	2	2	2	5	3	1	4
3	2	3	2	3	2	2	3	2	2
3	3	4	3	3	4	4	3	4	4
3	4	4	4	3	3	5	2	4	2
3	3	3	3	3	3	5	4	3	2
5	5	3	5	4	3	3	3	3	3
3	4	4	4	4	4	4	4	2	3
4	3	5	4	3	3	3	3	3	5
4	4	4	4	4	4	3	3	5	3
3	4	5	4	4	4	4	4	4	4
5	5	5	5	5	4	5	4	5	5
3	3	5	5	2	4	4	4	5	5
4	5	5	5	4	4	5	4	4	4
4	4	4	3	4	5	4	4	4	4
4	3	3	2	4	2	2	2	2	3
4	4	3	3	2	2	3	3	4	3
5	5	4	5	4	4	4	4	4	4
4	4	3	5	5	3	3	2	4	4
5	4	5	4	5	4	4	3	3	4
3	2	3	3	3	3	3	3	3	3
2	3	2	4	3	2	2	3	2	3
4	4	4	5	5	5	4	4	5	5
3	3	4	2	4	3	3	4	4	5
2	4	4	4	3	4	3	3	4	5
3	2	4	3	3	3	3	3	3	4
3	4	4	4	4	4	4	4	3	3
4	4	5	4	5	5	4	4	4	4
4	4	3	4	5	4	4	4	3	4
5	5	3	5	4	2	4	2	2	2
4	4	4	4	3	3	3	3	3	3
4	4	5	4	4	3	4	4	3	4
3	3	3	5	3	3	3	4	3	3
5	5	5	5	5	3	5	5	2	2
5	5	3	3	5	1	1	1	1	2
5	5	4	4	4	2	5	4	2	4
4	5	4	5	3	1	1	4	2	1
5	5	5	5	5	4	5	5	4	5
4	2	4	4	4	2	4	3	2	2
4	4	3	3	4	3	5	4	3	5
4	3	4	5	4	3	4	3	3	4
4	5	4	5	4	3	4	2	3	4
4	4	3	4	4	2	3	2	2	3
5	5	4	4	4	1	3	1	2	2
4	4	4	4	4	2	4	2	2	4
3	5	3	4	4	3	3	4	2	4
2	3	3	4	4	3	4	4	4	4
4	4	2	4	3	4	2	2	3	2
1	4	3	4	3	3	5	5	2	5
5	5	5	4	5	3	3	3	5	3
4	4	4	4	4	2	4	2	4	4
4	4	3	5	4	1	4	3	2	3
4	3	3	5	5	3	2	2	3	4
4	5	4	5	3	2	2	1	3	3
2	3	3	3	4	2	3	2	3	3
3	3	5	5	4	2	4	3	2	3
3	3	2	4	4	4	5	3	5	4
4	5	4	5	5	5	5	4	4	5
5	4	5	5	4	4	2	3	3	4
4	4	4	4	4	3	3	2	3	3
4	4	4	4	4	4	4	3	4	4
4	3	5	2	2	5	4	5	3	3
4	5	3	4	4	3	3	2	2	2
4	3	3	2	2	4	4	3	4	4
5	5	5	5	5	5	5	5	3	5
4	3	4	5	5	5	3	3	5	4
5	5	5	5	5	5	5	5	5	4
3	3	3	3	3	4	5	3	4	4
4	4	4	4	4	4	4	3	4	3
5	4	5	4	4	3	3	2	4	3
4	3	4	4	4	2	4	4	2	3
3	3	3	4	2	2	4	4	2	3
5	5	5	5	4	2	4	2	2	4
5	5	5	5	4	3	4	4	4	5
5	5	5	4	5	5	5	5	5	4
4	4	4	4	4	4	4	4	3	3
4	4	4	4	4	2	4	2	2	3
4	3	3	2	3	3	4	3	3	4
5	3	4	4	2	2	2	4	2	3
4	3	4	5	4	3	4	4	3	4
4	3	4	3	3	5	3	5	5	4
3	4	3	3	4	2	3	4	2	2
3	3	4	4	3	3	4	3	3	4
5	5	5	5	5	2	5	5	3	3
4	4	4	5	2	2	4	5	3	4
4	4	4	4	3	4	3	3	3	2
4	4	4	5	4	2	4	3	2	2
5	5	5	5	5	5	5	5	5	4
3	3	3	4	4	4	4	3	3	3
4	4	3	4	4	3	3	4	3	2
3	4	3	3	4	3	3	3	3	3
3	5	4	4	4	4	1	2	4	2
4	4	4	4	4	3	4	3	3	4
4	4	4	4	4	4	4	4	4	4
5	3	4	4	4	3	2	4	2	3
5	4	5	5	5	4	4	4	4	4
3	3	4	5	3	4	4	3	3	3
4	3	3	4	4	4	5	5	4	3
5	4	5	3	4	4	4	3	4	2
5	5	5	4	4	3	5	3	3	3
4	5	4	4	4	3	5	4	3	5
4	4	3	4	4	1	4	4	1	4
4	4	5	4	2	3	5	3	2	3
4	4	5	5	5	5	5	4	5	4
5	5	4	5	4	2	2	4	2	2
4	3	4	4	3	4	4	4	4	3
3	5	2	2	4	2	5	4	2	5
3	3	4	4	4	2	4	2	3	4
2	4	4	4	4	3	3	5	3	3
3	3	4	5	3	2	3	2	2	2
4	4	5	5	5	2	4	4	3	3
3	4	4	4	4	3	2	2	3	2
4	3	3	2	4	4	5	2	4	5
4	4	4	5	3	4	4	4	4	4
5	4	4	4	4	3	4	4	2	4
3	3	3	3	3	3	3	3	3	3
3	5	4	5	4	4	4	4	4	5
4	4	5	5	4	4	5	4	3	4
4	4	4	3	3	4	4	2	3	3
5	5	4	5	5	1	5	5	5	1
4	3	3	3	3	3	4	3	4	3
3	4	3	5	4	5	4	5	5	5
4	4	4	4	4	4	4	4	4	4
4	4	4	4	4	3	1	2	2	2
5	5	5	1	5	3	4	2	3	3
4	4	3	4	3	4	4	4	4	3
3	4	4	4	3	3	4	4	4	4
3	2	3	2	3	3	3	4	5	3
4	5	4	5	4	4	4	2	5	2
4	4	4	4	4	4	2	2	4	4
4	3	4	4	4	3	4	2	3	4
2	5	5	2	4	2	4	3	2	2
5	4	5	5	5	5	5	4	4	5
2	5	4	3	3	4	4	3	3	4
4	5	4	4	4	4	4	2	4	4
4	4	4	4	4	3	1	4	4	2
4	4	4	4	4	3	4	3	4	4
4	4	4	5	4	4	4	5	4	5
5	4	4	4	5	4	3	4	4	4
3	4	4	5	5	3	3	4	4	5
3	5	4	4	4	5	3	4	5	3
3	3	3	4	3	4	4	3	4	3
5	5	5	5	5	2	2	5	4	4
4	4	4	3	5	4	3	4	5	4
3	4	2	3	4	3	4	4	3	4
4	3	4	3	5	4	3	3	3	2
3	5	4	4	5	2	3	3	2	2
3	4	4	4	4	4	5	4	4	4
4	4	4	5	4	5	4	4	5	5
4	4	4	4	4	4	4	3	4	4
5	4	4	4	5	5	2	3	4	2
4	4	5	5	5	5	5	3	5	5
3	4	3	2	4	3	4	3	3	3
5	3	3	3	3	3	2	4	3	2
2	1	3	5	5	4	5	5	4	2
4	4	4	4	4	3	2	3	4	4
4	4	4	5	4	2	2	3	2	3
5	5	5	5	5	4	5	5	5	4
3	4	3	4	4	3	2	4	4	3
3	5	4	5	4	3	3	3	2	2
2	3	4	5	3	2	3	2	2	2
4	4	3	4	3	4	3	3	3	3
4	3	4	3	4	4	4	4	5	4
3	4	4	4	4	4	2	2	4	2
4	4	4	4	4	4	4	4	4	4
4	5	4	5	5	4	3	2	4	4
4	4	4	4	4	3	4	3	3	2
5	4	4	4	4	4	4	4	4	4
4	4	4	4	4	3	4	3	3	4
3	3	4	4	4	2	4	3	3	4
4	2	4	4	4	5	5	4	5	5
3	3	2	3	3	3	3	2	2	3
3	3	3	4	3	2	2	3	2	3
4	4	4	4	3	3	3	4	3	3
3	3	4	4	4	4	4	4	5	5
4	3	5	5	4	3	4	4	3	4
3	4	3	4	4	2	4	3	2	4
4	4	4	4	4	3	4	4	2	4
3	3	3	3	3	2	4	4	2	4
4	4	2	3	5	2	2	4	1	3
4	4	4	4	4	3	4	2	3	4
3	3	4	2	2	3	4	5	3	4
4	3	5	4	4	3	4	2	3	3
3	4	4	4	3	4	4	4	4	4
4	4	4	4	4	2	3	2	2	2
4	3	4	5	5	2	4	2	2	2
4	3	4	4	4	3	3	3	3	3
3	3	4	3	4	3	3	4	3	3
3	4	4	4	4	2	4	3	2	2
4	3	2	3	3	2	3	3	3	2
5	5	5	5	4	3	3	2	3	4
3	3	3	2	3	2	2	3	2	2
3	4	4	4	4	2	4	3	3	4
3	4	3	4	4	3	4	4	3	4
3	4	4	4	3	4	4	2	2	2
4	4	4	2	3	3	3	3	2	2
4	3	3	4	4	4	5	4	2	4
4	4	5	5	4	5	4	4	5	4
5	5	5	3	5	3	3	3	4	4
4	3	3	3	3	3	3	3	3	3
4	4	4	4	4	4	4	4	4	4
3	4	3	3	3	4	1	3	3	3
3	4	4	4	3	3	3	3	3	3
4	4	4	4	3	3	4	4	3	4
3	3	3	4	4	3	3	4	3	4
5	5	4	5	4	4	5	5	4	5
3	4	4	4	4	3	3	3	1	3
3	3	3	3	3	3	3	3	3	3
3	4	3	3	3	3	3	4	4	3
3	3	3	3	4	3	4	4	3	4
5	5	5	5	5	3	3	4	3	3
4	5	2	4	4	5	3	4	4	5
5	5	5	4	5	5	5	5	4	5
5	4	5	5	4	4	4	5	5	5
3	3	3	2	3	3	4	4	4	3
3	4	5	3	5	5	5	4	5	3
4	4	3	4	3	4	3	3	3	4
3	4	3	3	3	4	3	3	3	4
3	4	2	3	5	2	1	4	2	3
4	4	4	4	4	4	3	4	3	4
4	4	4	4	4	3	4	4	2	4
4	4	4	4	4	2	2	4	1	2
4	4	5	5	5	3	5	4	3	2
5	4	4	3	4	4	3	4	4	3
4	5	5	5	5	4	5	4	3	5
2	5	4	2	4	3	2	2	2	2
3	4	4	4	4	3	4	3	2	3
4	3	4	4	4	2	2	2	3	3
1	4	5	4	3	5	3	5	4	3
3	4	4	4	4	2	5	4	2	4
4	4	2	4	4	3	2	4	4	3
4	1	4	1	5	4	3	4	3	3
4	4	4	4	5	4	4	4	5	3
4	4	3	4	4	1	2	2	1	1
2	4	3	4	4	3	2	2	2	2
3	5	4	4	2	1	1	1	1	3
5	5	5	5	5	3	3	4	3	5
2	3	3	4	3	3	2	3	2	1
3	5	5	4	4	2	5	2	2	4
3	4	3	5	5	1	1	1	1	1
4	4	4	4	4	2	2	2	2	2
3	4	4	4	4	3	4	3	3	3
4	3	4	5	4	4	3	4	1	4
5	4	4	3	3	3	3	4	1	4
4	3	3	3	4	2	4	3	4	4
4	4	4	4	4	3	4	2	3	4
4	4	3	5	5	4	4	3	4	4
5	5	5	5	5	3	3	3	2	3
4	2	3	4	4	3	4	4	3	4
3	999	4	999	999	999	999	2	5	3
3	3	5	5	4	4	5	3	5	5
4	4	5	5	5	2	4	3	2	2
3	4	4	2	3	4	2	3	4	3
4	4	4	4	3	4	4	4	4	4
1	4	1	1	4	5	5	5	5	5
1	1	4	3	4	2	2	1	1	1
3	5	5	4	4	4	3	2	3	3
4	3	4	4	4	2	2	4	2	3
4	4	3	4	3	2	4	3	2	3
4	4	4	4	4	2	3	4	2	2
4	4	4	4	4	4	4	4	4	4
3	5	4	4	4	5	2	4	4	1
4	4	5	4	4	4	5	5	4	5
4	4	4	5	4	2	4	2	2	3
4	4	4	3	4	3	3	2	2	2
4	3	2	5	5	3	4	3	2	3
4	3	5	4	4	3	4	4	3	3
3	5	4	4	5	3	2	2	2	2
5	5	4	4	4	3	2	2	4	3
4	4	4	4	4	4	3	4	4	4
2	4	1	1	3	4	5	5	4	5
3	4	3	4	4	3	4	4	3	3
5	4	4	5	4	4	4	4	4	4
4	4	4	4	4	2	5	4	2	5
4	3	3	3	4	2	2	4	2	2
3	3	3	4	4	2	3	3	2	3
4	3	4	3	3	3	4	4	3	3
4	4	4	4	3	4	3	4	1	5
4	2	4	1	4	4	1	1	3	1
4	4	4	3	4	4	4	5	4	4
3	4	3	4	4	2	3	4	2	4
4	4	3	4	3	2	2	3	2	2
3	4	3	4	3	4	3	3	3	3
5	4	4	4	4	4	5	3	4	4
3	3	4	3	3	3	4	3	3	3
4	4	4	4	4	3	3	3	2	2
4	4	4	4	4	2	4	2	2	3
4	3	3	3	4	5	4	3	4	4
3	3	3	4	4	4	4	4	4	4
1	3	4	1	1	3	4	1	2	2
4	2	4	4	3	4	3	3	3	4
3	4	4	3	2	3	2	2	3	2
4	4	4	5	4	2	2	2	2	2
4	4	5	4	4	3	4	4	3	5
4	4	5	4	4	3	1	3	3	4
5	4	4	4	4	4	4	3	4	4
4	4	3	4	3	4	3	4	3	3
4	3	4	3	4	3	4	4	4	4
2	3	4	4	3	4	3	3	3	4
3	3	3	3	3	3	4	4	3	3
3	4	4	5	4	3	4	4	3	4
4	3	4	4	4	4	3	3	3	3
5	4	4	4	5	3	4	3	3	3
4	4	4	5	4	4	5	5	3	3
3	2	4	5	3	2	4	4	3	4
3	4	3	4	4	4	3	3	3	2
4	2	3	3	4	2	1	2	2	1
3	4	3	2	3	4	4	3	4	4
4	3	3	4	4	3	3	1	2	3
4	5	5	3	3	3	3	4	3	3
4	5	4	5	4	5	4	3	4	4
2	3	3	3	3	3	4	4	2	3
3	4	4	4	3	2	4	2	2	3
4	4	4	4	4	3	3	4	3	3
4	4	4	3	5	3	3	2	3	4
3	4	4	4	5	3	2	2	3	1
5	4	4	4	4	4	3	4	4	4
4	3	4	4	4	4	4	4	4	4
5	4	5	4	4	4	4	3	4	4
3	4	4	5	5	3	3	2	4	3
4	5	4	3	4	2	3	4	3	3
4	4	4	4	4	3	3	3	3	3
3	3	3	2	4	3	3	3	3	3
4	4	4	4	3	2	3	3	3	4
3	4	3	4	4	3	3	3	3	3
3	3	4	5	5	2	3	2	3	2
5	5	5	4	3	4	2	3	4	2
4	2	4	4	3	2	2	3	2	2
4	3	4	3	4	2	3	2	3	4
3	3	3	4	4	2	3	2	2	3
2	4	1	5	4	1	1	3	2	2
3	3	4	3	3	4	3	4	4	4
3	4	4	4	5	2	4	2	2	4
5	5	5	5	5	3	4	4	3	5
2	5	4	4	2	2	2	3	1	1
4	4	4	4	5	3	4	3	2	3
4	4	4	3	4	3	4	4	4	4
3	3	5	4	4	4	5	4	5	5
3	3	3	4	3	4	3	4	2	3
2	3	3	2	4	3	3	3	2	3
5	5	4	5	5	4	5	3	4	3
4	5	4	4	5	3	4	3	3	2
4	5	4	4	4	3	3	2	3	4
4	3	4	4	5	2	4	2	3	4
4	3	2	2	3	4	5	4	4	4
3	3	4	3	3	2	4	2	2	2
5	4	3	3	3	2	2	3	2	2
4	4	4	3	3	3	3	3	3	4
4	3	3	4	4	3	4	4	3	2
4	4	5	5	5	4	4	3	4	4
5	4	5	4	4	4	4	5	4	4
4	4	5	4	5	4	4	4	5	4
3	5	5	5	5	5	5	5	5	5
4	4	4	1	4	4	3	4	4	3
3	5	5	4	4	3	3	4	3	5
4	4	5	4	4	4	4	4	4	4
5	4	4	4	4	5	5	4	5	5
3	4	3	3	3	4	3	4	4	4
5	4	5	4	4	3	4	3	4	3
3	3	3	3	4	4	4	3	3	3
4	3	4	5	4	3	3	2	2	2
3	3	3	3	3	4	4	5	4	5
3	3	2	3	1	3	2	3	2	2
3	3	4	4	4	3	3	3	3	3
4	5	5	5	5	3	5	3	3	4
5	4	4	5	4	3	3	3	3	4
4	5	5	5	4	3	4	3	3	4
3	4	4	3	3	3	5	3	3	3
3	4	4	4	4	3	4	2	3	5
3	3	4	1	4	4	3	4	4	3
3	3	4	4	4	3	3	2	2	3
3	4	3	4	3	3	3	4	3	3
3	4	3	4	4	2	3	3	2	1
4	4	4	3	4	3	3	3	3	3
5	2	4	4	4	4	3	3	3	3
4	4	3	3	4	4	4	4	4	2
5	4	4	5	5	4	4	3	4	3
3	3	4	2	3	3	3	4	3	3
4	5	4	4	3	2	4	3	3	4
3	3	4	4	4	4	3	2	3	2
3	3	3	4	3	2	2	3	2	2
2	3	4	5	5	5	5	5	4	5
3	2	3	4	4	2	3	4	1	4
3	3	4	4	4	3	4	2	3	4
5	4	5	5	4	2	3	3	3	5
4	3	4	3	4	3	2	2	3	3
5	5	4	4	3	5	4	5	4	5
5	4	3	5	5	3	3	3	3	4
4	4	5	5	5	2	2	2	3	3
5	5	5	5	4	2	4	3	3	3
5	5	3	3	5	5	3	2	5	2
4	4	5	4	4	3	4	4	3	4
3	4	5	3	4	4	4	4	4	2
3	3	4	3	4	3	3	4	3	3
1	3	1	3	2	3	1	5	3	1
2	4	4	4	4	2	3	1	2	2
4	4	4	4	4	2	4	4	3	3
4	4	5	5	5	3	4	3	3	4
5	4	4	4	5	3	3	3	3	3
4	4	4	4	4	4	3	4	4	4
4	4	5	4	5	3	4	3	3	3
4	2	4	5	5	4	4	3	3	4
3	4	4	4	3	3	3	3	3	3
4	4	4	3	3	4	2	3	3	3
5	3	5	3	4	3	3	2	3	3
1	4	4	4	1	4	3	4	4	3
5	5	5	5	5	5	3	1	5	5
5	3	3	5	5	4	3	3	4	3
3	4	3	5	3	3	3	2	3	3
3	3	3	3	4	3	5	4	3	5
3	3	3	3	3	3	3	4	3	3
4	5	4	4	4	2	3	2	3	4
4	4	3	3	4	3	3	3	3	2
4	4	3	4	4	4	3	4	4	4
4	4	4	3	4	2	2	2	4	3
4	4	4	4	4	3	3	3	2	2
5	4	5	5	5	3	2	2	3	3
4	4	4	4	4	3	4	2	3	3
4	4	5	3	3	3	5	3	3	5
4	5	4	4	5	4	4	2	4	4
5	5	5	1	4	5	3	4	5	4
3	3	3	3	3	3	3	3	2	4
4	4	4	4	5	2	2	4	2	1
3	4	4	4	4	4	3	2	3	4
5	4	5	5	5	4	3	5	4	3
4	4	4	4	4	3	4	3	4	4
4	4	4	4	4	2	4	2	2	3
4	5	3	4	3	3	4	3	2	3
3	5	4	4	4	4	1	3	3	4
3	4	3	4	4	2	3	2	1	1
4	4	4	4	5	4	4	5	4	4
4	5	4	4	3	4	4	4	4	4
4	4	4	4	5	5	4	3	4	3
4	4	4	5	4	2	5	4	3	5
4	4	3	3	3	2	3	3	3	4
4	4	4	4	4	2	2	3	2	4
5	5	4	5	4	3	4	5	4	4
3	2	4	4	2	3	3	2	2	1
2	3	4	4	2	2	4	4	2	2
4	3	4	4	3	3	4	4	3	4
3	4	3	4	4	3	4	3	3	4
4	4	3	4	4	3	4	4	2	3
4	4	4	5	5	3	4	4	3	3
3	3	3	4	4	3	4	2	2	1
3	4	5	4	3	3	3	3	2	4
4	2	3	3	4	2	4	4	2	3
4	4	5	4	4	3	4	4	4	3

## Sheet: F6_CFA
2	3	2	3	2	4	4	4	3	3
2	4	2	1	2	3	4	3	3	4
3	4	3	4	4	4	4	4	4	4
1	3	2	3	3	3	3	3	4	4
3	2	2	3	3	3	4	4	4	4
3	3	3	2	2	4	3	4	4	3
2	2	2	2	2	3	3	4	4	4
5	2	4	2	4	5	5	3	5	5
4	4	4	3	4	4	5	5	5	4
3	1	1	4	1	4	5	5	5	5
2	2	2	3	2	4	4	3	3	3
1	3	2	2	2	4	4	3	5	3
4	4	4	4	4	4	4	4	4	4
3	4	2	5	3	2	2	3	2	4
4	5	4	4	5	4	5	4	4	5
2	5	4	2	2	4	5	5	5	5
4	2	4	4	4	4	5	5	4	4
2	3	1	2	2	4	4	4	4	5
2	2	1	4	4	4	4	2	4	4
3	2	3	3	2	4	4	4	4	4
4	4	4	4	3	3	3	4	3	4
3	4	3	3	3	4	4	4	4	4
5	4	5	5	2	5	5	5	5	4
4	2	2	2	3	4	4	4	4	3
3	2	3	3	2	4	4	5	4	5
3	4	4	4	4	4	4	4	4	4
3	3	1	1	1	5	4	4	5	4
4	5	5	4	4	2	4	3	4	4
3	3	3	3	4	3	4	3	3	3
3	2	3	2	3	4	4	4	4	3
4	2	4	1	3	5	4	4	4	3
4	4	3	3	3	4	3	4	4	4
2	2	2	3	3	4	4	3	3	3
4	3	2	3	4	4	4	3	4	3
5	4	4	4	3	3	4	4	4	3
3	1	2	1	3	4	4	3	5	4
2	2	2	2	2	5	4	4	4	4
4	3	5	5	5	3	5	3	5	3
2	2	2	3	5	4	4	2	3	4
2	3	2	3	3	3	3	3	2	3
2	2	2	3	2	3	4	3	3	4
4	3	3	3	4	4	5	5	4	3
4	3	2	2	2	5	5	4	4	5
3	3	3	4	4	4	4	3	3	4
2	3	3	3	3	5	4	4	4	4
3	3	3	2	3	3	3	3	3	3
2	3	3	3	3	3	3	3	3	3
5	2	2	4	2	4	4	4	5	4
4	4	3	4	4	4	4	4	4	4
5	4	3	4	4	3	2	2	2	3
4	4	3	2	4	4	4	4	4	4
2	3	4	4	4	4	4	4	4	3
3	2	3	999	3	4	3	3	3	3
5	4	4	4	5	4	4	4	4	4
2	2	1	4	4	4	4	4	4	4
3	4	4	4	4	4	5	3	4	4
4	2	2	4	2	4	5	4	5	5
4	2	1	2	1	4	4	4	4	5
4	3	4	4	4	4	4	4	4	4
4	4	2	3	4	5	5	3	5	4
1	1	1	1	3	5	5	5	5	5
1	2	2	1	1	5	5	4	4	5
1	1	1	3	1	5	999	999	999	2
3	5	4	4	4	5	5	4	4	5
2	3	1	1	2	4	5	3	5	5
2	2	1	3	2	3	4	3	4	5
2	1	1	1	1	5	5	4	4	5
2	2	1	3	2	5	4	3	3	3
4	1	2	2	3	4	4	4	2	3
4	4	3	3	3	4	4	4	4	4
3	3	4	4	4	4	4	4	4	4
5	5	4	5	5	4	5	4	4	4
1	2	2	2	2	4	4	4	5	4
3	3	4	3	3	3	4	3	3	3
4	4	4	4	4	5	4	4	3	4
1	1	2	2	1	5	4	5	3	4
4	3	4	4	3	4	4	4	4	4
2	3	4	2	2	4	4	4	4	5
2	2	2	2	3	3	4	4	4	4
3	2	2	2	2	4	3	4	3	3
4	3	4	4	3	4	4	4	4	4
1	3	3	2	2	3	4	4	4	4
4	3	3	3	4	4	4	3	4	4
4	2	4	4	2	4	4	3	4	4
4	4	2	4	3	4	4	4	3	4
2	2	2	2	2	4	4	2	3	4
1	2	2	3	2	3	5	3	3	4
4	2	2	3	2	4	3	4	4	4
2	1	1	3	1	5	5	5	5	5
3	4	4	3	5	5	4	4	5	5
4	5	5	5	5	5	5	4	5	3
5	4	5	5	5	5	5	4	4	3
4	2	2	4	5	2	2	4	4	2
3	3	3	3	3	4	4	4	4	4
1	3	3	3	4	5	5	1	5	5
3	5	4	4	3	4	5	4	5	5
4	4	4	4	5	5	5	4	4	4
4	2	5	2	1	4	2	4	5	3
3	2	2	1	1	4	2	2	4	5
5	2	5	4	5	4	4	5	4	5
5	5	5	1	1	5	5	2	4	3
4	5	4	5	4	3	5	5	4	4
2	2	2	2	3	5	5	3	4	4
4	4	4	4	5	4	4	4	4	5
3	4	4	5	5	4	5	4	4	4
4	5	4	4	5	3	5	5	4	4
3	5	3	4	3	5	5	4	4	4
1	2	2	2	3	5	4	4	4	4
2	4	4	4	4	4	2	2	4	4
4	3	3	4	2	3	4	4	3	4
5	5	5	4	4	4	4	4	4	4
5	5	5	5	5	4	4	4	4	4
2	4	1	2	1	5	3	4	5	5
5	5	5	5	4	4	4	4	4	4
4	4	4	3	3	4	4	4	4	4
3	2	2	5	5	3	4	5	5	5
4	4	2	4	3	5	4	3	4	4
5	3	3	3	5	4	4	3	4	4
2	4	2	2	2	4	4	4	4	4
4	4	4	4	4	4	4	4	4	3
4	3	4	4	4	4	4	4	4	4
2	4	5	2	5	4	2	3	4	4
2	2	3	3	3	4	3	3	3	3
5	3	3	1	2	3	4	4	3	3
5	4	2	4	4	4	4	4	4	4
4	5	1	3	4	4	4	5	4	4
5	5	5	5	5	5	5	5	4	5
4	4	4	4	4	4	4	4	5	4
4	4	2	4	4	4	4	4	4	3
4	3	3	3	3	999	2	3	4	3
5	2	3	3	3	3	3	3	3	4
3	4	5	5	5	5	4	3	5	4
3	5	4	4	4	3	5	4	4	4
3	3	3	3	3	4	4	4	4	4
4	4	4	5	5	5	5	5	5	5
3	1	1	1	3	4	2	3	4	4
4	4	4	4	4	5	5	5	4	5
4	5	4	4	4	5	5	4	4	4
4	4	4	4	4	4	4	4	4	4
3	2	1	3	4	4	3	3	4	4
2	3	2	2	2	4	4	3	3	3
4	4	4	5	5	5	5	4	4	4
4	4	3	4	4	4	4	4	4	4
3	2	1	1	2	4	4	3	4	5
3	3	2	4	3	4	4	4	4	4
1	2	1	3	2	4	4	4	4	3
2	2	3	2	2	4	4	4	5	3
3	2	2	2	2	2	4	4	2	4
4	2	2	2	2	4	4	4	4	4
4	4	4	4	4	4	3	4	3	3
3	1	2	2	4	4	3	4	4	4
4	3	4	4	4	4	4	4	4	4
2	3	2	2	2	4	4	3	4	4
4	4	2	3	4	4	4	4	4	4
3	4	3	4	4	4	2	3	3	4
3	1	2	4	4	5	5	5	5	5
3	2	5	1	2	5	2	3	5	5
5	4	2	5	4	5	4	5	4	5
5	3	1	3	2	3	4	5	4	4
2	2	2	2	2	2	4	3	3	5
4	3	2	3	3	3	3	3	3	3
4	4	4	4	4	4	4	4	4	4
4	3	2	3	2	3	4	3	3	4
4	4	1	3	4	4	4	4	4	3
4	4	3	4	5	4	4	4	4	4
5	5	4	5	5	4	4	4	4	4
3	3	3	4	5	3	4	3	4	4
3	999	4	3	4	4	4	3	4	4
5	1	1	1	1	5	5	5	5	5
4	4	2	3	4	3	999	999	999	5
3	4	1	3	4	4	4	4	4	4
2	3	3	2	2	4	4	2	4	4
3	2	4	3	4	3	4	3	2	4
1	1	2	1	1	5	4	4	3	4
3	3	3	4	3	3	4	4	4	4
4	5	5	5	5	5	4	4	5	4
4	4	2	5	4	5	4	3	4	4
4	4	4	3	4	4	5	3	4	5
5	3	3	5	4	4	4	5	5	3
3	3	2	3	4	5	3	3	4	3
3	3	3	4	3	4	4	3	4	4
4	3	2	4	4	4	4	4	4	4
3	1	3	3	2	3	4	3	3	3
3	4	4	4	3	4	4	3	4	4
4	1	2	2	3	4	4	4	3	4
4	2	1	4	4	5	4	5	5	4
3	2	3	3	4	4	5	2	4	3
4	4	3	3	2	3	5	3	4	3
5	3	1	1	1	1	5	5	5	4
4	4	5	4	2	3	4	4	3	4
4	4	4	4	4	4	4	4	4	4
4	5	5	5	5	4	4	4	4	5
1	3	3	4	1	5	5	5	5	4
3	3	2	4	3	4	3	3	4	4
3	4	4	4	3	3	4	4	4	4
3	3	2	4	4	4	4	3	4	4
3	1	1	1	1	5	5	5	4	5
2	2	2	4	5	4	5	4	4	4
5	4	4	4	4	4	4	4	4	2
3	3	2	2	4	2	3	2	2	3
3	2	1	2	2	5	3	4	5	4
3	4	2	3	2	4	4	3	3	4
1	1	1	2	3	4	4	4	3	3
4	2	3	3	4	4	4	4	5	4
4	4	4	4	4	4	4	4	4	5
2	3	2	2	2	5	4	4	4	4
4	2	2	2	4	3	4	4	4	4
5	5	4	2	5	3	4	5	4	5
4	3	3	3	4	5	5	4	4	4
2	1	2	1	1	5	4	4	2	5
4	3	4	4	1	4	4	3	4	3
5	4	4	4	4	4	4	4	4	4
4	3	3	3	3	4	4	4	4	4
3	1	1	2	2	4	4	3	4	5
4	4	3	3	4	4	4	4	4	4
3	2	3	4	2	3	4	3	2	4
3	4	3	2	3	4	3	3	3	3
1	3	4	4	3	2	4	2	4	4
4	4	4	3	3	4	4	4	4	4
5	5	5	2	4	5	4	5	5	4
5	4	4	4	4	4	4	3	4	5
4	3	4	4	3	4	4	4	4	5
4	5	4	4	4	5	5	4	5	4
2	1	2	2	3	5	4	3	5	4
4	5	4	4	4	4	5	4	5	5
4	3	3	3	3	4	4	4	4	4
4	2	3	3	5	3	5	4	4	4
4	4	3	4	4	4	4	4	4	4
4	4	3	5	5	5	4	4	5	4
5	5	3	2	2	4	4	4	3	3
4	4	4	2	4	4	4	3	5	4
3	4	4	4	4	4	4	4	4	4
4	5	4	4	5	3	4	3	4	5
4	4	3	4	3	3	4	4	3	4
5	4	4	4	4	4	4	4	4	4
5	4	4	4	5	4	4	5	5	4
4	2	2	3	2	4	4	4	4	4
4	3	4	3	3	3	3	3	3	3
2	4	2	2	2	3	4	3	4	4
3	2	2	2	4	4	4	3	4	4
3	3	3	3	3	4	4	3	4	4
4	4	3	2	2	4	4	4	4	4
4	5	4	5	5	4	5	4	4	4
2	2	1	2	3	4	1	5	4	5
1	3	2	2	3	1	2	4	2	2
4	2	2	2	2	4	5	4	4	4
4	3	3	3	3	3	4	4	4	3
3	2	2	2	2	4	4	4	4	4
4	4	2	3	3	4	4	4	4	4
3	4	4	4	4	4	4	3	4	3
4	4	3	4	3	3	4	3	4	4
3	4	4	4	3	4	4	4	4	4
4	5	4	4	5	5	5	4	4	4
4	2	2	4	3	4	4	4	4	4
4	5	3	4	5	4	4	4	4	4
3	2	4	2	3	5	4	4	4	4
5	5	5	5	5	4	4	5	5	4
3	4	4	3	4	4	5	3	4	4
4	4	4	4	4	5	5	4	4	5
4	4	4	4	2	4	4	4	3	4
5	4	4	5	5	3	4	4	4	5
3	4	4	4	4	4	5	5	4	5
1	4	3	4	3	4	3	4	3	4
5	4	4	4	5	4	4	5	5	5
5	4	5	4	5	4	4	5	4	4
2	4	3	4	4	4	4	3	4	3
4	3	3	3	3	3	3	2	4	4
3	4	2	4	4	4	4	3	4	4
4	4	4	3	4	5	3	5	5	5
3	4	5	5	5	4	5	3	4	5
5	1	5	5	5	5	5	5	5	5
4	4	4	4	5	4	4	4	4	4
3	1	2	3	2	3	4	3	4	4
4	3	2	4	4	4	4	3	3	4
3	3	4	2	2	3	4	4	3	5
4	4	4	4	4	4	4	4	4	4
4	3	3	4	4	5	5	5	5	5
5	4	1	3	4	5	4	5	4	3
4	2	2	4	4	4	4	4	5	4
3	1	2	2	2	4	4	3	2	4
3	4	3	4	4	2	4	3	4	4
4	2	2	2	2	5	4	4	2	5
2	3	3	2	3	5	4	3	4	4
4	2	3	3	3	3	4	4	3	3
5	5	5	4	5	5	5	5	5	5
4	4	4	4	4	4	4	4	4	4
1	2	2	3	1	5	3	4	5	5
5	1	1	3	2	2	3	4	2	5
3	5	5	5	5	3	5	3	3	5
3	2	2	4	4	3	4	3	4	4
3	5	4	5	5	4	4	3	4	4
3	3	2	2	3	3	4	3	2	3
4	4	3	3	3	4	4	4	4	5
3	2	2	2	3	3	3	3	3	3
3	3	5	4	5	5	5	3	5	4
4	3	3	3	3	4	2	4	3	4
4	3	4	4	4	4	4	4	4	4
2	3	3	3	3	3	4	4	4	4
2	4	4	2	5	4	4	2	4	4
3	4	3	3	3	4	3	3	4	3
3	3	4	2	3	4	4	4	3	3
4	5	4	4	3	4	5	3	3	4
4	3	2	3	3	4	4	4	3	4
4	5	2	3	5	5	4	5	5	4
5	2	3	5	4	5	4	5	4	4
5	4	4	4	4	5	5	4	3	4
5	2	4	4	4	5	4	4	4	4
5	5	4	4	3	4	3	3	4	4
3	4	3	3	3	4	3	3	3	4
5	2	2	3	4	4	4	4	4	4
5	4	4	4	1	5	5	4	4	4
4	2	2	3	4	4	4	4	3	4
3	3	2	3	3	3	4	4	3	4
4	3	3	4	4	3	4	4	4	4
4	3	3	3	3	3	3	4	4	4
4	4	4	4	5	4	5	5	4	5
3	4	4	4	5	4	3	3	3	4
4	2	2	2	2	4	4	5	4	4
3	2	3	3	1	5	2	3	4	4
4	4	2	2	4	4	4	4	3	4
4	4	5	4	4	2	5	4	5	3
5	3	2	2	4	5	2	999	4	2
3	3	3	2	2	3	2	3	3	4
2	3	3	3	2	3	3	3	3	3
4	1	4	2	1	4	1	3	2	3
3	1	3	4	3	3	3	4	3	4
5	1	2	2	1	3	4	3	4	4
4	1	1	1	2	5	4	5	3	4
1	2	2	2	1	3	5	4	5	4
2	2	2	2	2	4	4	4	4	4
2	2	2	3	3	3	4	4	4	4
1	1	1	2	2	4	5	5	5	4
2	3	2	1	2	3	3	5	3	4
5	4	4	4	4	3	4	4	4	5
2	2	1	2	1	5	4	4	3	4
4	2	2	2	3	2	4	3	4	3
2	2	3	4	3	4	4	3	4	3
4	4	4	4	4	4	4	4	5	3
5	4	5	5	5	4	5	5	4	5
4	5	4	4	5	4	4	4	4	4
3	2	2	4	3	3	2	3	3	3
4	4	2	3	3	3	4	4	2	4
4	4	4	4	5	5	4	5	4	4
5	2	1	3	2	3	4	5	4	3
3	2	1	2	1	3	3	5	4	5
2	3	3	3	3	3	3	3	3	2
4	2	2	2	2	3	3	3	3	3
2	2	2	1	3	5	3	3	5	4
3	1	1	3	2	4	5	4	3	5
5	4	5	4	5	5	4	5	4	4
3	3	2	4	4	3	3	3	3	3
4	4	4	4	4	4	4	4	4	4
5	4	5	5	4	3	5	3	4	4
4	4	4	4	4	5	5	5	5	5
1	4	5	5	5	5	5	2	2	5
5	4	2	4	5	4	5	4	5	4
5	4	5	4	4	3	2	5	5	4
5	5	5	5	5	5	5	5	5	5
4	2	2	3	4	4	4	4	4	4
5	5	5	5	5	3	4	4	4	4
3	4	3	3	4	3	4	4	4	4
3	5	4	5	4	5	5	3	4	4
4	3	2	4	4	3	4	4	4	4
5	5	3	5	4	5	4	4	5	4
4	4	3	4	4	4	4	4	4	4
4	3	3	4	3	4	2	3	4	4
4	2	2	2	2	3	4	4	4	4
3	2	2	2	2	2	4	3	4	3
3	2	2	2	2	5	2	4	4	3
3	1	3	3	3	5	5	5	5	4
4	4	4	4	4	4	4	4	4	4
3	4	3	4	5	5	4	4	4	4
5	4	4	3	4	4	2	3	4	4
5	5	3	5	3	4	5	5	4	5
5	4	4	4	3	4	4	3	3	4
4	3	4	3	3	4	5	5	4	5
3	2	2	1	1	4	5	4	4	3
2	1	2	1	2	4	4	4	5	4
4	1	3	2	4	1	4	4	4	5
4	3	4	4	3	4	4	4	4	4
4	2	4	4	4	4	4	4	4	4
4	3	2	4	2	2	3	3	4	5
3	4	4	4	4	4	4	4	4	4
3	4	1	4	3	4	3	3	4	3
5	5	3	5	5	5	5	5	5	5
3	2	2	2	2	4	5	4	4	4
1	1	1	2	1	3	4	5	5	3
2	1	3	2	2	5	5	5	4	4
3	3	2	2	3	4	4	3	4	4
1	4	3	4	4	4	4	4	4	4
4	5	5	5	4	5	4	4	4	4
4	4	4	3	4	4	4	3	5	2
1	5	3	2	5	4	5	4	5	4
4	4	3	4	3	4	5	4	4	4
3	5	4	4	5	4	4	4	4	4
4	3	2	3	3	4	4	3	4	4
4	4	4	3	4	4	4	4	4	4
3	2	3	3	3	4	4	3	3	3
4	5	5	3	5	3	4	4	4	3
4	5	5	5	5	4	4	5	5	4
5	4	5	5	5	5	1	4	5	2
2	2	2	2	4	4	4	3	3	4
4	4	3	4	3	4	4	4	4	4
5	1	1	1	3	5	5	5	5	5
5	4	3	2	4	5	3	5	4	5
4	4	4	3	3	3	4	4	4	4
4	4	4	4	4	4	4	4	4	4
4	5	5	5	5	5	3	5	4	4
3	2	3	3	3	4	4	3	4	4
4	4	4	4	4	4	4	4	4	4
3	4	4	4	4	4	4	4	4	4
4	4	5	4	4	4	4	4	3	4
3	4	3	4	4	4	4	4	4	4
3	3	2	3	2	4	4	4	4	4
4	3	4	2	4	4	4	4	4	4
4	5	2	4	5	5	3	5	4	5
4	2	2	4	4	3	3	4	4	4
3	2	1	4	2	4	3	3	4	3
3	2	3	3	4	4	3	3	4	4
4	2	2	4	4	5	4	4	4	4
4	3	4	2	4	4	4	4	4	4
1	3	5	4	5	4	5	2	5	5
4	4	2	4	5	3	3	4	4	4
4	4	3	4	4	3	5	5	4	4
5	4	4	4	4	4	4	5	4	4
4	4	2	4	3	4	5	3	5	4
5	4	1	3	3	5	5	5	5	3
4	3	2	3	3	4	4	4	4	4
2	2	4	3	3	2	2	4	3	3
4	4	4	4	4	4	4	4	4	4
4	3	3	2	2	4	4	4	4	4
3	3	3	3	2	4	4	3	4	3
4	4	4	3	4	3	5	2	3	4
4	2	4	4	4	4	3	4	4	4
4	4	5	5	3	4	4	4	4	5
3	2	3	3	3	3	3	3	3	4
2	1	2	2	2	5	5	5	3	4
2	1	2	1	2	5	4	4	4	4
2	3	3	3	3	3	3	3	3	3
5	1	1	1	5	5	1	1	1	1
2	3	3	3	3	3	3	3	3	4
2	2	2	2	3	4	3	4	4	4
3	3	2	3	2	4	4	4	4	4
3	4	2	2	4	4	3	3	4	4
5	4	4	2	3	4	3	4	3	5
2	3	3	1	1	3	3	4	4	4
4	2	3	2	3	4	4	3	4	4
2	3	4	2	2	3	3	3	5	4
4	2	2	3	4	4	4	4	5	4
2	4	4	4	4	4	4	4	4	4
4	4	4	2	4	4	4	4	3	3
4	4	3	5	4	5	4	5	4	5
5	1	1	2	1	5	5	4	5	4
4	3	2	3	4	4	4	3	4	4
4	4	4	4	4	4	5	4	4	4
4	4	4	4	3	4	4	4	4	4
4	4	3	4	2	4	5	4	4	4
2	3	1	2	2	3	4	3	3	4
3	3	3	3	1	2	4	3	4	3
3	3	1	3	2	4	4	5	4	4
3	3	2	2	2	3	4	4	4	5
3	2	2	2	2	4	3	3	3	3
2	5	4	5	2	5	5	4	5	5
4	5	4	4	4	4	4	4	4	3
3	2	3	2	3	4	3	3	2	4
3	3	2	3	4	5	5	4	4	4
4	4	4	4	4	4	4	4	4	4
4	2	2	4	2	4	4	4	4	4
5	3	4	4	4	5	4	5	4	5
3	3	2	3	3	3	4	3	4	3
3	3	2	3	3	5	4	4	5	5
4	1	2	3	2	5	5	5	5	5
4	4	3	3	2	2	3	2	4	4
4	4	3	3	5	4	4	3	4	4
4	5	5	1	2	4	5	4	4	3
4	2	4	2	3	4	4	4	4	3
5	2	3	3	4	4	4	5	4	4
5	5	5	5	4	5	5	5	5	5
4	3	3	3	4	3	4	4	3	4
4	4	4	4	4	5	4	4	4	4
3	1	2	3	3	3	4	2	5	5
4	2	3	2	3	5	4	3	3	3
2	2	2	2	2	4	3	5	4	4
4	2	5	4	4	3	4	4	4	2
3	4	4	4	4	4	4	4	4	4
3	4	3	4	4	4	4	4	4	4
3	5	4	4	4	4	2	3	4	4
4	3	4	4	4	4	4	4	4	4
4	4	4	4	4	4	5	4	4	4
3	4	4	4	4	3	3	4	4	4
4	2	2	2	2	5	4	4	4	5
3	2	2	3	3	4	4	3	2	3
4	3	4	3	3	4	4	4	4	4
5	4	4	3	4	4	4	4	4	4
3	4	4	4	4	4	4	3	4	4
4	4	4	4	4	3	4	4	5	4
3	4	4	2	4	5	5	3	4	3
4	2	4	4	4	4	4	4	4	4
3	3	3	3	3	4	2	3	3	4
4	4	5	4	4	3	4	3	4	3
5	4	2	4	4	5	4	4	4	4
3	4	2	1	2	3	3	3	4	4
3	3	2	4	3	5	2	3	3	3
4	4	3	3	5	4	5	4	3	5
4	4	3	2	4	4	4	3	4	4
4	2	2	2	2	5	4	4	4	4
3	3	3	3	4	4	3	3	4	4
3	3	3	3	4	4	4	3	4	4
3	4	4	4	4	4	4	4	4	4
2	3	2	2	3	2	3	2	3	4
5	4	5	5	5	5	5	5	4	5
3	4	3	4	4	4	4	3	4	3
3	4	3	3	4	3	4	4	4	4
3	3	3	2	5	3	4	4	3	4
4	2	4	4	5	4	4	5	5	4
4	3	2	3	3	3	3	3	3	3
3	4	4	4	4	4	3	4	4	4
2	1	1	1	2	4	5	5	5	4
4	4	3	3	4	4	3	3	3	3
3	3	3	3	3	3	3	3	3	3
2	2	2	2	2	4	4	5	3	3
2	2	2	3	3	3	3	2	3	4
1	2	3	3	3	3	3	3	3	3
3	3	3	3	3	3	4	4	4	3
5	2	2	2	2	3	3	4	2	4
1	1	1	1	1	4	4	4	5	4
2	3	2	2	3	4	4	4	3	3
3	3	2	3	3	3	3	3	3	4
2	3	3	3	2	3	4	4	3	5
3	4	3	3	2	3	4	4	3	4
1	3	3	2	2	4	3	3	5	5
2	2	1	1	3	3	4	4	4	4
1	1	1	1	1	5	4	4	4	5
1	1	1	1	1	4	5	5	5	4
3	3	3	3	3	3	3	3	4	4
4	1	2	3	1	5	4	4	4	4
2	3	4	2	3	3	3	3	4	4
3	2	3	3	2	4	4	3	4	4
3	3	4	1	2	4	3	3	4	2
3	2	2	2	3	4	4	4	4	4
2	4	3	1	2	4	3	5	4	3
3	4	5	3	5	4	4	3	5	4
3	5	5	4	5	4	5	5	5	4
4	2	3	3	3	4	4	4	4	4
4	2	4	3	2	4	3	4	4	5
4	4	2	3	4	4	3	4	4	3
3	3	2	2	4	4	4	3	3	3
4	2	4	5	4	4	5	3	4	5
3	5	2	3	5	4	5	3	4	4
4	2	3	3	5	4	5	4	5	5
3	4	4	4	4	3	4	4	4	3
5	5	2	3	3	2	3	4	3	3
2	2	3	3	1	4	5	4	4	5
4	4	2	4	3	4	4	4	4	4
2	3	3	3	3	3	3	4	3	4
4	5	5	5	5	4	5	3	5	5
5	2	3	5	3	5	5	5	4	5
2	3	3	1	2	3	1	1	1	3
4	3	2	3	4	4	3	3	5	5
3	3	3	5	5	3	5	3	4	5
4	4	4	4	4	4	4	4	4	4
4	4	4	4	4	4	4	4	4	4
3	2	4	2	4	4	4	4	4	4
4	5	5	2	5	5	5	4	4	4
3	3	3	2	2	3	4	3	3	4
2	2	2	3	2	4	3	4	4	3
4	4	4	4	4	4	4	4	4	4
4	5	3	3	4	5	4	4	5	5
3	2	2	3	3	4	4	3	4	4
2	999	999	2	2	5	5	4	2	2
5	3	2	4	5	4	4	5	5	4
3	3	4	3	3	4	4	4	4	5
4	4	3	3	3	4	4	3	4	4
4	4	3	4	4	4	4	4	5	4
1	5	5	1	5	2	4	3	5	2
4	1	1	1	1	5	5	3	4	5
5	5	3	5	4	5	3	5	4	5
3	3	3	2	4	4	4	4	4	4
3	3	3	3	3	3	5	3	4	5
4	4	3	4	3	4	4	4	4	4
4	4	5	5	5	3	4	4	4	4
5	4	3	4	4	4	4	5	4	4
5	4	4	4	4	4	3	4	4	4
3	3	2	3	2	4	4	4	3	4
3	3	3	3	3	4	4	4	4	4
3	3	4	4	4	4	4	4	4	4
3	4	3	4	4	3	3	4	4	3
3	3	5	3	2	4	4	4	4	3
5	4	4	5	2	4	3	4	4	4
4	3	3	5	4	4	4	4	4	5
1	1	1	2	2	5	5	1	5	5
2	2	3	2	3	4	4	4	3	4
3	4	3	4	4	4	4	4	5	4
5	5	5	4	5	4	5	5	5	5
3	2	2	2	4	4	5	4	4	5
4	2	3	1	1	4	5	4	3	4
4	4	4	2	4	3	4	4	4	3
4	1	4	2	1	5	5	5	4	4
3	4	1	2	1	3	2	3	1	4
2	2	2	2	3	3	4	4	3	3
4	4	4	2	2	4	4	4	4	4
3	4	4	2	4	4	3	3	3	3
3	2	2	3	2	4	4	4	4	3
5	5	3	5	5	4	4	5	4	4
3	3	3	3	3	4	3	3	3	3
4	4	5	4	5	5	5	4	4	4
3	4	2	2	2	4	4	4	4	4
2	2	2	4	4	3	4	3	3	4
3	2	2	2	2	4	3	4	4	3
5	2	2	5	5	1	1	2	3	1
2	2	2	3	2	3	4	4	3	3
3	2	3	2	3	4	4	2	3	4
2	3	3	2	2	4	4	4	5	4
3	2	4	3	2	3	5	4	4	5
3	5	3	5	5	4	4	4	4	4
3	2	1	3	3	4	4	3	4	4
2	2	3	2	3	3	4	3	4	3
2	2	2	2	4	4	4	3	4	4
3	2	3	2	2	3	3	4	3	3
3	3	3	2	3	4	3	3	4	3
4	2	3	2	4	4	4	4	4	4
3	2	3	3	3	3	4	4	4	3
4	4	4	3	4	4	3	4	4	5
4	3	5	4	5	3	4	4	4	4
3	3	2	2	3	2	4	3	4	4
5	4	4	4	4	4	4	4	4	4
3	1	2	2	1	3	5	3	4	4
4	3	3	4	4	4	4	4	4	3
4	5	3	2	4	4	5	3	4	4
2	3	2	1	3	3	3	2	3	4
4	4	3	4	3	5	4	4	4	5
4	3	2	4	4	2	4	4	4	4
4	3	4	3	4	4	5	4	4	4
3	2	4	3	3	4	4	3	3	4
4	4	4	5	4	4	4	4	4	4
5	2	3	3	4	5	5	3	5	5
4	5	4	4	5	4	4	4	4	4
2	2	1	2	1	4	4	4	4	2
4	4	4	3	4	4	4	4	5	4
4	4	3	3	4	4	4	4	4	4
2	2	3	3	2	4	3	4	3	4
4	4	3	4	4	3	4	4	4	4
4	3	2	2	4	3	4	4	4	4
4	3	3	4	4	4	4	4	4	4
4	3	3	4	3	4	4	4	4	4
4	4	4	4	4	3	4	5	4	4
1	2	1	2	3	2	4	5	3	4
4	3	3	3	4	4	3	4	3	3
3	3	3	4	4	4	4	3	4	4
4	4	4	4	4	3	4	3	4	4
5	5	5	5	4	5	5	5	4	5
3	1	2	2	1	4	4	3	4	4
4	5	4	4	4	4	4	4	4	4
5	3	5	3	4	5	4	5	5	5
3	2	2	2	2	2	4	2	3	4
4	4	4	4	4	4	4	4	4	5
2	4	4	4	3	4	4	4	4	5
1	1	2	3	1	4	5	4	5	4
4	3	2	3	4	3	3	3	3	3
4	1	2	2	2	4	4	3	3	4
5	5	4	4	4	5	5	5	4	5
4	4	4	4	3	4	4	4	5	4
5	4	3	3	4	3	5	4	4	5
4	4	4	4	5	4	5	4	4	4
4	4	2	3	3	4	2	5	5	4
3	4	2	3	3	4	4	3	3	4
3	3	3	3	3	3	4	4	3	3
3	3	3	4	4	4	3	4	4	4
3	4	2	4	5	3	4	3	4	4
2	4	4	5	5	4	4	4	5	3
2	1	1	2	2	4	5	4	5	4
2	2	3	1	1	5	5	4	4	5
3	2	1	2	2	5	4	4	5	4
5	4	2	4	4	5	3	5	4	4
4	5	5	5	5	5	5	4	5	5
4	3	3	3	3	5	4	4	5	5
3	4	5	4	5	4	4	3	4	4
3	3	3	2	2	4	4	4	3	4
5	4	4	3	3	4	4	4	3	3
3	3	1	3	2	4	3	3	3	3
4	2	2	3	4	4	2	3	4	4
4	2	2	2	2	4	3	5	4	3
4	3	3	3	4	3	4	3	2	3
3	4	3	4	4	4	4	4	3	4
3	4	5	5	5	4	5	4	5	4
3	4	4	4	4	4	4	4	4	4
4	5	4	5	5	5	5	4	5	4
3	4	4	4	5	5	4	3	4	4
4	3	4	4	4	5	4	4	4	4
4	4	1	5	4	5	5	4	5	5
4	4	4	4	4	4	4	4	4	4
4	3	3	4	4	4	4	4	4	4
5	5	5	5	5	4	4	4	4	5
5	4	4	5	5	4	4	4	4	4
2	1	2	2	2	3	3	2	4	4
4	2	4	4	4	4	4	4	4	4
3	4	2	4	4	4	4	4	3	4
3	3	3	3	4	3	3	3	4	4
4	3	4	4	4	4	4	4	4	3
3	2	1	2	3	4	5	3	4	4
4	4	4	4	4	4	4	4	4	4
3	1	3	5	4	4	5	5	5	5
4	4	2	2	4	3	4	4	4	4
3	3	4	5	5	5	5	3	4	5
5	5	4	4	4	5	5	5	5	4
4	2	4	4	4	3	3	4	4	4
5	4	5	5	4	4	4	5	5	5
2	5	5	5	5	4	5	2	5	4
4	4	2	4	5	5	5	5	4	5
5	5	5	5	5	4	5	5	5	5
4	2	2	4	4	3	4	4	5	3
4	2	2	4	4	4	4	4	4	5
3	4	4	3	4	4	4	4	4	4
2	3	2	3	3	3	3	3	3	3
2	4	3	4	5	5	5	3	3	2
3	4	3	4	4	4	4	3	5	5
3	3	3	4	3	4	4	4	4	4
4	4	2	4	5	4	4	4	4	4
2	4	5	4	5	4	4	3	5	3
4	2	2	4	4	4	4	4	4	3
3	4	3	3	4	4	4	4	3	3
3	4	3	4	3	4	3	3	4	4
3	3	3	3	3	4	3	3	4	3
2	2	2	4	2	2	4	4	4	3
4	5	3	4	4	5	4	3	3	3
4	2	2	2	4	4	5	4	4	4
5	4	2	4	4	5	4	5	5	5
4	3	3	3	3	3	5	5	4	5
4	3	3	3	1	4	2	3	3	2
2	4	3	4	4	4	4	4	4	4
3	3	4	3	4	4	4	3	4	4
5	4	3	5	5	4	4	5	5	4
3	4	4	4	4	3	4	3	4	4
2	4	4	4	3	4	4	3	4	4
3	4	4	3	3	4	4	3	4	4
5	5	3	5	4	5	4	4	4	4
4	5	2	3	4	5	4	4	4	4
4	3	4	4	4	4	4	3	4	4
3	5	5	5	5	5	5	4	5	5
4	5	4	4	4	5	5	5	4	4
5	5	5	5	5	5	5	4	5	5
2	3	3	3	2	3	4	2	3	3
4	1	1	2	2	4	4	4	4	4
3	5	5	5	5	3	4	3	4	4
3	4	4	4	5	4	5	5	4	4
4	4	5	4	2	4	4	4	4	4
4	4	2	3	4	4	4	4	4	4
4	5	4	4	5	4	4	4	4	4
5	5	5	3	5	3	5	5	5	3
4	3	3	3	3	5	3	3	3	4
3	2	2	2	2	4	4	4	4	3
1	4	4	4	4	4	4	4	4	4
4	2	2	4	5	5	4	3	3	4
5	4	4	4	4	2	5	4	5	3
4	4	4	4	4	3	4	3	4	3
4	3	3	2	4	4	5	4	4	4
5	4	4	5	5	5	4	4	5	4
3	3	4	3	2	4	4	3	4	4
4	2	2	2	3	4	3	4	4	5
4	5	4	3	3	5	3	5	4	4
4	4	4	4	4	4	4	4	4	4
4	4	3	4	4	4	4	4	4	4
5	4	4	5	4	4	4	5	4	5
4	3	3	4	4	3	3	4	4	4
3	4	2	5	4	4	4	4	5	5
4	2	4	4	4	4	4	4	4	4
3	3	4	2	4	4	2	4	4	5

## Sheet: F5_CFA
4	2	2	4	3	4	2	3	3	2
4	2	2	4	3	4	2	4	3	2
4	3	3	3	4	4	3	3	3	3
5	2	3	4	3	2	4	4	3	4
3	3	2	4	4	4	3	3	2	2
4	2	2	4	3	4	3	4	2	4
3	3	3	3	3	3	2	4	3	3
5	1	2	3	4	5	4	5	1	1
5	3	4	5	5	5	4	5	2	4
4	2	3	3	3	4	2	4	2	4
4	2	2	4	4	4	2	4	1	4
4	3	2	3	5	2	2	3	3	2
4	3	3	2	4	4	3	4	4	3
3	2	3	5	3	2	4	4	3	3
2	5	3	2	2	4	2	4	1	2
4	2	2	4	5	5	2	4	2	4
4	4	2	5	4	4	3	4	4	3
4	1	2	5	3	4	2	2	2	2
2	2	2	4	5	5	4	5	4	2
4	4	4	3	4	5	4	4	4	4
4	3	4	4	3	3	4	3	4	3
4	3	2	4	3	4	3	4	4	3
5	4	4	5	5	5	5	2	4	5
3	2	3	3	3	5	2	3	3	3
4	2	2	4	2	3	3	4	2	5
2	3	2	4	3	4	3	2	2	3
4	1	1	5	4	5	1	5	1	1
5	4	3	5	5	4	2	3	4	2
3	3	3	4	2	4	3	3	3	3
4	2	3	4	3	4	2	3	2	3
3	1	1	5	2	5	3	2	1	1
4	3	2	4	3	4	3	3	4	4
3	3	3	3	2	3	4	5	3	3
4	3	3	4	2	4	3	3	4	4
2	2	3	4	2	4	4	4	2	3
5	1	2	5	5	5	3	5	2	4
4	2	2	4	4	4	2	4	1	2
3	5	5	4	4	3	5	3	3	1
4	2	2	4	4	4	3	2	2	3
3	4	3	4	3	3	2	3	3	3
4	2	3	4	4	4	3	4	2	3
1	2	3	4	2	5	2	3	2	2
5	2	3	5	5	4	5	5	5	4
3	2	2	4	3	4	2	3	3	2
5	3	3	4	4	4	3	4	3	2
3	3	4	3	3	3	3	4	3	2
4	2	2	4	4	3	3	3	3	3
4	4	3	5	4	5	2	4	4	3
3	2	3	3	3	4	3	3	3	3
5	1	3	5	2	4	3	3	4	3
4	3	2	3	4	4	3	3	4	3
4	2	3	4	4	4	2	3	4	3
5	2	3	5	4	4	3	3	4	4
4	4	4	4	4	4	2	4	4	4
4	2	2	4	3	4	2	4	2	4
5	3	3	4	4	5	4	4	2	3
5	2	4	4	5	5	4	5	5	4
3	3	3	3	2	3	3	3	2	3
4	3	4	4	4	4	4	4	4	3
4	3	3	5	5	5	4	2	5	2
3	2	4	5	4	4	1	3	1	4
4	3	1	4	5	5	2	5	1	1
4	1	3	2	5	5	2	4	1	3
5	2	4	4	5	5	4	2	2	3
4	2	1	5	3	3	1	5	3	2
4	2	3	3	5	3	1	5	2	1
4	2	3	5	5	4	2	4	1	1
4	1	1	4	3	5	3	3	2	1
4	1	3	3	3	4	3	2	2	3
5	3	3	4	4	4	4	4	3	3
5	3	3	5	5	5	3	5	3	3
4	3	3	5	4	4	4	2	3	4
5	2	2	4	5	4	1	5	1	1
5	1	2	4	4	3	2	4	3	1
4	4	3	3	4	4	4	3	4	4
5	2	2	5	4	4	1	5	2	2
4	4	4	3	4	4	3	2	2	4
4	3	3	4	3	4	2	4	2	3
4	2	2	4	4	4	3	3	2	2
3	2	3	3	3	4	2	2	2	2
4	3	4	4	4	3	4	4	3	4
4	1	3	4	3	3	2	3	2	1
4	2	2	3	3	4	2	2	4	2
4	3	3	4	4	4	4	4	3	4
4	3	4	4	3	4	3	2	2	3
4	2	2	4	4	4	2	4	2	1
4	2	3	4	4	5	2	3	2	2
4	2	2	4	4	4	2	4	2	3
4	3	1	5	5	5	5	5	1	1
4	5	4	5	4	5	4	2	3	4
4	4	3	4	5	5	4	4	3	3
5	3	3	4	2	2	4	4	3	3
4	2	4	4	2	4	3	3	4	2
5	3	3	4	4	4	3	3	3	4
5	3	3	5	5	5	3	5	5	5
5	4	4	4	4	5	4	4	5	3
4	2	2	4	3	5	2	2	2	2
5	3	4	5	4	5	3	5	5	4
5	3	2	5	4	5	2	5	2	4
2	2	2	5	2	4	2	1	2	2
5	1	3	5	5	5	1	2	1	1
5	2	3	4	4	5	4	3	4	4
4	2	2	4	2	5	3	3	2	2
5	3	3	3	5	5	3	3	3	2
5	3	4	5	5	5	4	4	3	3
5	2	2	5	5	5	1	5	4	4
4	2	3	4	3	5	3	3	3	3
4	3	1	4	4	4	2	3	2	2
2	2	2	4	3	4	2	2	2	3
5	3	3	5	4	4	3	4	4	4
3	1	2	4	4	5	4	3	2	2
999	4	3	5	4	5	5	3	3	3
3	1	4	5	3	4	1	5	2	3
3	2	3	4	4	4	4	4	2	3
3	2	3	3	3	4	3	2	2	2
5	3	2	5	3	4	2	4	4	2
2	1	3	2	2	4	3	2	2	2
2	1	2	5	3	5	2	2	4	2
4	2	2	4	4	4	2	4	5	2
2	3	4	5	3	4	4	3	4	3
4	2	4	4	3	5	4	3	4	4
4	3	3	3	3	4	5	2	4	4
5	3	3	3	4	4	3	3	3	2
2	2	4	5	5	4	3	3	3	3
4	2	3	5	4	5	4	4	4	4
4	2	4	5	4	4	3	4	5	4
3	4	4	4	5	4	4	4	4	4
4	3	3	4	3	4	4	3	4	3
4	3	2	3	4	4	2	4	4	2
4	3	4	3	3	3	3	3	4	3
3	1	3	5	3	5	3	4	3	3
5	4	3	4	3	4	3	1	3	4
4	2	2	4	4	5	2	4	4	4
4	2	2	4	3	4	2	3	2	3
5	4	4	5	5	5	4	5	4	5
5	3	2	5	2	4	2	4	3	2
5	4	3	5	2	4	4	2	3	4
4	2	3	4	5	5	2	4	3	3
4	2	2	4	3	4	3	3	4	3
5	3	2	5	3	4	4	3	3	2
3	3	3	4	4	3	3	4	3	3
4	2	2	3	3	5	3	4	4	4
4	2	2	4	4	4	3	4	2	2
3	2	1	5	4	4	4	4	4	2
4	4	2	3	3	4	3	3	4	3
3	2	2	4	4	3	2	4	2	2
4	2	1	4	4	4	2	4	1	2
4	3	4	5	3	4	3	2	4	3
4	3	4	3	3	2	4	4	3	2
3	3	3	3	3	4	3	2	3	3
4	1	1	3	5	4	3	4	2	2
2	4	4	3	3	4	4	2	2	3
3	2	3	4	3	4	3	4	2	2
3	4	4	4	4	5	4	4	3	2
5	3	2	3	4	4	3	2	3	3
3	3	3	3	2	5	5	4	4	5
1	2	3	3	1	3	4	5	5	2
5	4	3	4	3	4	3	4	2	3
4	2	4	5	2	5	4	1	2	2
4	2	1	4	4	4	4	4	4	3
2	1	3	4	3	3	3	3	3	3
5	4	3	4	4	4	4	4	3	4
3	2	2	4	4	4	4	2	4	2
3	1	3	3	4	4	4	3	3	2
4	3	3	4	3	4	2	3	4	2
4	4	3	4	4	4	4	3	2	3
4	3	3	4	4	4	2	2	2	3
5	3	2	5	4	5	2	3	2	2
4	5	1	1	1	5	1	1	1	1
5	1	2	5	3	4	3	4	3	3
3	1	4	3	3	4	3	2	2	2
4	2	3	3	2	5	3	3	4	2
4	3	3	2	3	2	3	2	3	4
5	1	1	5	4	4	1	5	1	1
3	2	3	3	4	4	4	4	3	3
5	3	3	4	3	4	3	4	3	3
3	3	3	4	3	5	3	3	4	4
3	1	2	4	4	4	2	4	3	3
4	2	3	4	4	5	4	1	3	3
5	3	2	4	4	5	3	2	2	3
4	2	3	2	4	4	3	2	2	2
4	1	2	4	3	4	3	2	3	4
3	1	1	4	3	3	2	4	2	2
4	2	3	4	4	4	2	4	3	3
3	2	2	3	3	3	3	2	3	3
3	3	4	5	4	5	3	5	3	3
5	3	3	4	4	4	3	2	3	3
3	4	4	4	4	3	4	2	3	3
5	1	2	5	5	5	5	5	1	2
4	3	3	2	2	4	2	4	2	3
4	3	2	4	4	4	3	4	2	4
3	5	5	3	4	4	4	2	3	2
5	1	1	5	4	5	2	5	2	3
4	3	3	4	3	4	3	4	3	4
4	1	2	4	4	4	2	3	3	2
2	4	3	4	4	5	4	2	4	3
4	2	1	5	5	5	1	5	1	2
4	2	3	2	4	4	3	4	4	2
4	3	3	3	4	4	4	3	2	3
4	1	1	4	3	3	1	2	2	2
4	2	2	3	4	4	2	4	3	2
4	2	3	2	3	4	3	2	3	3
4	1	3	4	4	5	2	3	2	2
3	3	2	3	4	4	2	4	1	1
4	1	3	5	3	4	3	3	3	2
3	2	2	4	4	4	2	3	2	3
4	3	3	4	2	4	4	3	4	3
2	1	3	4	1	4	3	3	2	3
2	3	3	2	2	4	3	2	2	3
4	1	2	4	4	5	1	2	1	2
3	3	2	4	3	4	2	3	2	3
5	4	3	4	5	5	4	3	4	4
5	2	4	4	4	3	3	3	4	2
2	2	2	3	3	4	2	3	2	2
2	2	2	4	1	4	1	2	2	2
2	3	3	2	3	3	3	3	3	3
4	2	2	4	3	2	3	3	2	2
5	2	2	3	4	4	3	3	3	2
4	3	3	4	4	4	2	4	4	3
5	2	1	5	5	4	1	1	2	1
3	3	3	4	3	5	3	2	4	3
4	3	5	4	4	5	4	5	2	4
4	3	3	4	5	5	4	4	4	4
4	1	3	5	3	4	4	5	1	3
5	2	3	4	2	5	3	2	2	2
2	2	3	4	3	4	3	3	3	3
5	4	3	5	5	4	5	4	5	4
4	3	4	4	4	4	3	3	4	4
3	4	3	4	4	4	4	2	3	3
5	3	5	4	5	5	3	5	5	3
4	2	4	2	2	2	4	4	3	2
2	2	3	4	4	4	3	3	3	3
4	1	3	5	5	5	3	4	3	3
4	3	4	4	3	4	4	3	4	4
4	3	3	4	4	4	3	4	3	3
5	4	4	2	5	5	5	5	3	5
3	4	4	4	2	5	3	2	2	3
4	2	3	5	3	3	3	3	3	3
4	2	4	4	4	4	4	4	2	3
4	2	2	4	5	4	3	4	2	3
4	1	3	4	3	4	2	2	4	2
4	2	2	4	3	4	3	3	2	3
4	3	4	5	4	5	5	4	4	2
3	3	3	2	3	5	2	4	1	2
4	2	3	4	3	3	4	3	3	2
4	2	4	3	4	4	2	3	3	2
2	4	3	3	4	3	3	3	3	2
5	2	3	4	4	3	2	3	3	2
4	4	3	4	4	4	4	3	2	3
4	3	4	4	4	4	4	3	4	3
4	3	3	3	3	4	3	4	4	3
4	3	3	4	4	5	4	4	4	4
4	1	2	4	3	4	2	1	2	2
2	3	4	3	2	4	2	2	4	2
2	2	2	4	2	4	2	2	3	2
4	3	2	5	4	5	2	5	2	3
4	3	3	3	4	5	4	2	4	3
4	4	3	5	5	5	3	4	4	4
5	2	4	4	4	5	5	5	4	3
5	2	3	4	4	4	2	3	2	3
4	2	5	3	5	3	4	2	3	3
4	1	2	5	5	5	1	5	2	1
4	3	3	4	4	4	2	4	4	2
5	4	4	4	4	4	4	4	5	4
3	4	3	5	3	4	2	2	3	4
5	1	3	5	5	4	3	5	3	2
4	1	4	4	4	4	4	4	4	3
4	3	3	2	3	4	3	3	3	3
4	3	4	5	5	5	4	4	3	4
4	2	1	5	4	5	3	4	4	2
5	3	5	5	5	5	4	5	2	4
3	3	3	3	4	4	2	2	4	2
3	1	3	4	2	5	3	4	3	3
4	3	3	5	2	4	2	3	3	3
3	2	3	1	3	3	4	2	5	4
4	4	4	4	4	4	4	4	4	4
4	4	4	4	3	4	4	2	3	2
5	2	4	4	5	5	4	4	4	2
3	2	3	2	3	4	3	2	3	2
5	4	3	4	4	4	3	2	2	4
5	3	2	3	5	4	3	3	4	3
2	2	3	4	2	5	3	4	2	4
4	3	4	5	4	4	4	3	4	2
4	3	2	3	3	3	4	4	1	2
4	5	4	5	5	5	5	5	3	5
4	4	3	4	3	4	4	3	4	3
5	1	1	5	5	5	3	4	5	2
4	3	4	5	2	4	2	2	2	4
5	1	3	5	4	5	3	4	3	2
4	3	2	5	2	4	3	2	4	2
3	4	3	3	4	4	4	4	3	3
3	3	3	2	3	3	2	3	3	3
4	3	3	5	4	5	4	3	2	4
3	3	3	3	3	3	2	3	3	3
4	4	2	4	5	5	5	4	2	4
4	3	4	4	5	4	3	2	4	2
4	3	3	3	4	4	3	4	4	3
5	5	4	5	3	3	3	3	3	3
5	4	4	4	4	5	4	2	4	2
4	3	3	3	4	4	3	3	3	4
2	2	2	3	2	2	4	4	4	3
5	2	3	4	2	5	3	3	3	2
5	4	3	4	4	5	4	4	4	4
2	1	2	4	1	5	3	1	1	3
4	3	3	4	3	3	4	3	3	3
2	2	3	4	4	4	3	4	4	4
4	2	4	4	4	5	4	3	2	3
4	5	5	4	2	5	4	4	4	2
4	2	3	3	3	3	3	3	3	3
2	5	2	5	4	4	2	2	4	4
2	3	2	4	2	4	4	3	4	1
4	3	3	4	4	5	4	5	4	3
4	3	2	4	4	3	2	4	2	2
4	3	4	3	3	4	5	2	3	4
4	4	4	5	4	4	4	4	3	3
5	4	3	4	4	4	3	4	3	3
5	5	2	4	4	4	2	3	3	3
4	2	2	4	4	4	5	4	2	4
3	1	3	5	4	5	4	5	5	3
3	3	2	4	3	4	3	2	3	3
4	4	4	3	3	5	3	2	2	2
2	1	3	4	3	5	3	2	2	4
4	3	2	5	4	4	2	2	3	3
3	3	3	3	4	4	2	4	3	3
4	2	1	3	3	3	1	2	3	2
4	2	3	2	2	2	3	4	2	2
3	2	2	5	4	4	3	4	1	3
4	1	2	4	4	4	2	5	2	3
3	2	2	4	4	5	2	5	3	1
4	3	2	4	3	4	4	3	1	3
3	2	4	5	4	4	3	4	4	2
5	1	1	5	5	5	2	4	2	1
2	2	2	4	5	4	3	4	2	2
4	2	4	4	4	5	4	4	4	4
4	2	2	4	4	4	2	4	2	2
4	2	3	3	2	4	3	2	3	2
4	2	2	5	4	4	2	3	3	2
4	2	2	4	2	5	3	2	4	3
4	3	3	4	3	4	3	2	4	3
4	3	2	4	3	5	2	4	4	2
3	4	3	3	3	2	3	3	3	3
4	2	2	4	4	4	2	4	2	3
4	3	3	4	4	5	2	3	4	2
4	2	4	2	4	5	2	2	3	1
4	2	3	4	3	5	2	5	3	1
4	4	3	3	3	3	3	3	2	2
5	4	2	4	4	4	2	4	3	3
4	1	2	4	5	4	2	4	1	1
3	3	3	5	4	5	2	3	3	1
5	4	2	5	4	5	4	2	4	2
3	2	3	2	3	3	3	2	2	3
4	3	3	4	2	4	4	2	4	4
4	2	4	2	3	4	3	2	3	3
5	1	4	5	5	5	4	5	1	3
5	3	1	5	3	5	3	2	3	3
5	4	4	4	2	4	4	1	2	2
2	1	1	5	4	4	2	3	1	2
5	4	4	5	5	5	5	5	4	5
1	2	3	5	5	5	3	5	2	4
3	1	2	4	4	4	3	2	3	4
4	5	2	4	4	5	3	5	4	3
4	2	4	3	4	4	4	4	3	4
3	2	2	4	3	5	3	2	2	2
5	4	3	4	5	5	4	4	4	4
2	4	2	4	3	4	4	3	4	2
2	3	4	3	4	4	4	3	4	4
3	4	3	4	4	3	4	4	3	4
4	4	3	3	3	3	2	2	2	3
5	5	3	5	4	5	3	4	4	3
5	1	3	4	4	5	2	4	1	3
5	3	2	4	4	999	2	4	3	4
5	3	3	5	4	5	3	3	3	2
5	2	2	5	5	5	4	5	3	4
4	2	3	5	4	5	2	2	3	4
5	1	3	3	2	4	3	2	2	3
4	3	3	3	5	5	3	4	3	3
3	3	3	3	4	3	1	3	1	2
3	1	1	4	5	4	2	5	1	2
4	2	2	4	3	5	2	2	4	4
4	4	3	4	4	5	3	5	3	3
4	3	3	4	4	4	3	4	2	3
4	2	2	3	3	5	2	2	2	2
4	3	4	2	3	4	4	3	3	3
2	2	2	2	2	4	3	3	2	2
5	5	5	3	5	5	1	1	5	3
3	2	2	5	4	5	1	5	2	1
5	1	1	5	5	5	2	4	2	1
4	3	3	3	3	3	3	5	2	2
3	2	2	4	4	4	2	3	2	2
5	1	2	5	4	5	4	3	2	3
4	4	2	4	4	5	4	4	2	3
5	2	2	5	3	4	2	3	2	2
5	1	1	5	4	5	3	3	3	3
5	2	4	5	3	4	4	5	2	2
4	2	4	3	4	5	3	2	2	2
4	3	3	3	4	4	4	4	4	3
2	3	2	3	3	4	3	2	2	2
3	2	2	3	4	4	3	2	3	2
2	3	2	5	2	4	2	4	5	5
5	3	4	5	4	5	4	4	4	4
1	1	1	3	2	5	2	1	1	1
3	2	2	4	2	4	4	4	3	2
3	3	2	4	3	4	2	3	3	3
5	3	1	5	5	5	2	5	2	4
3	2	3	5	3	5	3	1	3	3
3	2	3	3	3	4	4	2	2	4
4	3	2	4	3	4	4	4	2	3
5	4	5	5	5	5	4	5	5	4
4	2	3	5	3	4	2	3	3	3
3	2	3	3	3	4	3	3	3	3
3	3	3	4	3	4	4	2	4	3
2	3	3	3	3	4	3	2	4	4
4	3	3	3	4	4	3	2	3	3
4	2	2	4	3	4	2	4	2	2
3	3	3	3	3	3	2	2	3	2
4	3	2	4	4	4	2	3	2	2
3	3	3	4	3	4	4	3	3	3
5	4	4	5	3	4	4	3	3	4
3	4	3	4	4	4	4	3	4	1
3	3	4	3	3	5	4	2	4	4
4	3	3	3	4	4	4	3	3	3
4	2	5	5	3	3	3	1	1	2
5	2	3	4	4	5	4	2	3	4
3	4	4	1	4	4	4	2	2	2
2	4	4	4	5	4	4	5	4	4
5	3	2	4	5	4	3	2	4	2
4	2	2	5	5	5	4	3	2	2
4	2	2	4	3	4	2	4	2	3
2	1	3	2	3	2	4	2	4	2
3	4	3	4	3	4	4	2	4	3
4	3	2	4	5	5	3	4	4	4
5	2	3	3	4	4	3	2	3	2
1	4	5	1	3	4	3	4	3	2
2	4	4	4	3	4	3	4	3	3
2	2	4	3	4	5	4	3	4	4
4	2	3	4	4	3	2	4	3	3
4	2	3	4	5	4	3	4	2	2
4	1	2	5	4	4	2	5	1	2
4	2	2	4	3	3	2	4	3	3
5	4	1	5	4	5	1	5	1	5
3	2	3	3	3	3	3	3	3	2
5	2	3	4	4	4	1	4	2	2
4	3	3	3	4	4	3	4	2	3
4	4	3	4	4	4	3	4	4	2
2	1	2	2	2	3	3	2	2	3
5	3	2	4	4	4	3	4	2	2
4	2	3	3	3	3	3	4	3	3
4	2	2	4	4	3	2	3	2	3
4	1	2	4	5	4	3	4	2	2
4	3	2	4	3	3	2	3	3	2
4	3	2	3	2	4	3	3	4	3
5	3	3	4	4	5	4	2	4	4
4	1	2	5	4	5	1	4	2	3
4	2	2	3	3	4	4	3	3	2
5	4	3	5	3	4	3	4	4	3
4	4	4	4	4	5	4	4	3	4
4	2	4	4	4	4	2	4	4	3
4	3	2	5	4	4	1	5	1	5
4	2	2	3	4	3	2	4	3	2
5	2	2	999	4	5	3	4	2	1
3	1	2	4	4	4	2	5	2	3
3	3	3	3	4	4	3	4	3	2
5	4	2	5	4	5	2	5	5	2
5	2	4	3	2	5	4	2	4	3
3	3	3	4	4	4	2	4	2	3
4	2	3	5	4	5	2	4	2	2
4	2	2	4	3	5	3	2	4	3
4	4	2	3	3	4	2	2	2	2
5	5	4	4	5	5	4	3	4	4
5	3	3	3	3	4	2	4	3	3
5	2	3	4	4	5	3	2	4	4
5	3	4	5	5	5	4	5	2	2
3	3	2	4	3	3	2	4	3	2
2	4	5	4	4	5	3	5	4	3
5	5	1	5	4	5	3	4	4	5
4	4	4	5	4	5	3	3	3	2
3	4	2	5	2	4	3	4	4	2
4	5	5	5	4	5	5	2	5	5
3	2	3	2	3	3	3	2	4	3
4	2	3	5	4	4	3	4	3	3
4	3	3	5	3	5	3	3	3	4
4	2	2	4	3	4	3	4	3	2
4	2	2	4	3	4	2	4	2	2
4	5	2	4	2	5	3	3	4	3
4	2	2	4	4	4	2	4	2	3
3	3	2	4	5	4	3	2	4	2
5	3	2	3	5	5	3	3	2	3
4	3	4	4	4	4	3	3	3	3
5	4	3	4	5	5	4	5	4	4
4	4	3	4	4	5	4	3	4	4
5	2	1	4	3	2	1	2	2	2
4	2	3	3	4	3	2	4	2	2
3	3	3	3	3	4	3	2	3	3
4	4	4	4	3	4	4	3	4	4
2	2	2	5	4	4	3	4	2	3
4	4	2	4	3	5	2	3	4	3
4	3	3	5	4	4	3	4	3	3
5	2	3	3	4	4	3	2	3	4
3	2	3	4	3	4	3	4	3	3
2	2	3	4	3	5	3	3	4	2
4	2	4	2	3	5	4	4	3	3
4	4	3	4	3	5	2	4	3	2
2	3	2	4	2	4	3	3	2	2
5	4	2	5	4	3	3	4	5	2
2	2	3	4	2	4	3	2	3	2
4	3	3	5	3	5	3	2	3	2
4	3	2	4	3	4	2	3	3	3
4	2	4	3	3	4	3	3	3	3
4	2	2	4	4	4	4	2	4	2
2	2	2	4	3	3	3	4	3	2
4	4	4	3	3	5	4	4	4	4
4	2	2	5	3	4	3	4	4	3
4	3	3	3	3	4	3	3	3	2
3	4	3	3	4	4	3	4	3	2
3	5	2	3	3	4	4	2	2	5
3	2	3	2	3	4	3	3	3	4
4	2	3	4	5	5	3	4	4	2
3	2	2	4	4	5	1	5	1	1
4	4	4	2	3	4	4	3	3	3
2	3	3	3	3	3	3	3	3	3
5	3	2	4	4	4	3	3	3	1
3	2	3	3	3	3	3	2	4	3
3	3	2	4	4	3	3	3	3	3
5	2	3	4	4	4	2	3	3	2
4	4	4	4	4	4	2	4	2	3
5	2	1	5	4	5	1	4	2	2
5	3	3	4	4	4	3	3	2	5
3	3	3	3	3	3	3	3	3	3
4	3	3	4	4	3	3	3	3	2
4	2	3	3	4	3	2	3	3	3
5	1	1	5	5	3	2	4	2	1
3	3	2	5	3	5	3	4	1	4
5	2	1	5	5	5	1	5	1	1
4	1	2	5	4	5	1	4	1	1
4	3	2	3	2	3	3	3	2	3
5	2	3	5	4	5	3	5	1	3
3	2	2	2	3	3	3	3	3	4
4	3	2	3	4	4	3	4	2	2
2	2	3	4	4	3	2	3	3	2
4	3	2	4	4	4	2	4	2	2
4	2	2	4	4	4	2	2	2	2
5	2	3	5	3	5	4	4	4	2
5	2	2	5	4	5	4	4	3	3
3	2	2	4	2	4	3	3	2	3
4	3	3	2	4	5	2	2	2	2
4	2	2	4	2	4	3	4	4	3
4	2	2	4	3	4	3	3	2	2
5	2	3	4	5	4	3	3	4	4
1	3	5	3	3	4	3	4	2	3
4	4	3	5	3	5	3	4	5	5
3	3	3	3	2	2	4	2	2	2
1	2	5	5	2	5	3	4	3	3
4	3	2	3	4	4	2	5	2	3
4	2	2	5	4	5	2	1	4	2
2	3	2	4	4	4	3	4	4	3
4	5	1	5	3	5	3	2	2	2
5	4	5	5	4	5	5	5	5	4
2	3	2	3	1	4	3	5	1	3
3	2	2	4	4	5	3	3	2	2
5	2	3	5	3	5	3	4	4	3
4	2	2	4	3	4	3	2	2	2
4	4	3	3	4	4	3	3	2	3
3	3	2	4	3	3	2	1	3	4
4	3	4	4	4	4	2	4	3	4
4	3	2	3	3	4	3	3	4	5
2	4	4	4	2	4	2	4	2	2
4	2	2	4	4	3	4	4	3	3
5	4	2	5	5	5	4	4	4	3
4	2	2	4	2	4	3	2	2	3
4	3	2	5	999	999	2	3	3	2
4	3	4	5	4	5	5	4	4	4
5	4	4	5	5	5	4	3	3	3
4	1	2	4	4	4	4	3	2	3
3	3	4	5	5	5	3	4	2	3
4	2	2	2	1	4	2	3	2	1
5	1	3	5	3	5	3	3	4	5
4	3	4	4	5	5	4	2	2	4
4	2	2	4	4	4	2	4	4	2
4	2	3	2	4	5	2	3	2	3
2	4	3	4	4	5	4	3	4	4
4	4	3	4	4	4	3	4	4	4
2	2	2	4	4	4	2	4	2	4
4	4	3	5	4	4	4	4	4	4
4	3	2	5	3	4	2	4	2	3
4	3	3	4	3	4	3	3	3	3
4	3	1	4	3	4	2	2	2	2
2	2	3	4	3	3	3	2	3	2
3	3	2	2	3	5	3	5	2	2
4	3	4	2	3	4	3	2	4	5
4	2	3	4	4	4	4	3	4	3
4	1	1	4	1	4	1	2	1	1
3	3	2	3	3	3	2	4	3	2
4	2	4	4	4	5	4	2	3	4
5	4	4	5	5	5	5	2	2	4
4	4	2	3	3	4	4	4	4	2
3	4	3	3	3	3	3	4	4	3
4	2	3	4	3	4	3	4	4	3
4	4	2	4	4	4	2	4	1	3
2	3	3	5	5	5	4	5	4	1
4	2	2	4	5	5	3	4	2	3
4	4	2	5	5	5	2	5	4	4
3	2	2	5	4	3	3	3	4	3
3	3	2	3	4	4	3	4	3	2
3	3	3	5	4	5	3	3	4	3
2	2	3	3	2	3	2	3	2	3
5	3	2	4	5	4	4	4	3	3
4	3	2	3	3	4	2	4	3	3
4	2	2	3	4	3	2	4	3	3
3	3	3	3	4	4	3	4	2	2
1	5	2	4	2	2	2	1	5	2
4	2	3	3	3	3	2	3	2	2
3	3	1	3	3	3	4	3	2	2
5	2	3	5	4	5	2	4	2	2
4	3	4	5	4	4	1	5	2	2
5	2	3	5	4	4	5	3	4	3
2	2	1	5	3	4	2	3	3	2
3	3	3	3	4	3	2	3	2	2
4	2	3	2	3	4	3	2	3	2
4	2	3	3	3	3	2	2	3	2
3	3	3	3	3	3	2	3	3	2
4	3	3	5	3	5	3	3	4	3
5	3	3	5	4	5	4	5	3	3
4	2	2	4	5	4	3	3	3	2
5	4	4	5	4	4	4	5	5	4
3	4	3	5	3	3	3	3	4	2
5	4	3	5	3	5	4	3	3	4
4	1	1	4	2	5	2	2	2	1
2	2	3	4	4	4	3	3	3	2
5	2	3	4	3	4	3	3	4	4
5	3	2	4	5	4	2	3	1	3
3	2	2	3	4	4	3	2	1	2
3	3	2	4	2	4	3	3	3	3
4	4	3	3	3	4	3	2	4	3
4	2	2	4	4	4	2	3	2	3
4	4	3	4	5	4	4	2	4	4
5	3	3	3	4	4	4	4	3	3
3	4	3	4	3	4	3	3	3	3
5	2	2	4	3	3	2	4	1	4
5	3	3	4	3	4	3	2	4	3
5	4	4	5	2	5	4	4	4	3
5	4	1	5	1	3	3	3	1	3
4	3	4	3	3	4	3	3	3	2
4	2	3	3	2	4	4	3	2	2
4	3	4	4	3	4	3	2	4	3
4	3	2	4	4	4	3	3	3	3
4	2	3	5	3	5	3	2	3	4
3	2	2	4	4	2	2	5	3	3
3	2	2	4	2	4	2	2	3	3
4	2	2	4	3	4	2	4	3	2
3	3	3	4	4	4	3	3	3	3
4	3	3	5	4	5	4	3	4	4
3	3	3	3	4	4	3	3	3	3
4	4	2	4	3	4	4	3	4	4
3	2	3	3	5	5	3	3	3	5
5	4	2	4	2	4	2	1	2	2
4	3	3	4	3	4	3	2	2	2
4	2	3	3	4	5	3	4	3	4
5	2	2	4	3	5	1	4	1	2
3	4	4	4	3	3	3	3	5	3
4	1	2	3	3	4	2	3	2	2
5	4	4	5	5	5	5	5	4	4
5	3	2	4	3	4	3	4	2	3
5	2	4	5	4	4	4	3	5	4
4	4	4	4	3	4	3	3	3	3
2	2	3	2	3	5	3	4	2	2
4	2	2	4	3	4	2	2	3	2
2	4	3	5	3	4	3	3	3	3
5	2	3	4	3	4	3	3	2	3
5	4	4	4	5	5	4	3	4	3
4	2	3	5	4	5	4	5	3	4
5	1	1	5	4	4	2	5	2	2
4	2	3	4	5	5	2	4	2	1
4	4	2	5	3	5	2	5	1	3
3	2	3	3	3	4	3	4	2	2
3	5	2	1	2	1	4	2	2	3
3	2	2	4	3	5	4	4	2	4
4	3	4	5	2	5	4	2	4	2
4	2	3	4	4	4	2	4	2	2
5	2	3	3	3	4	3	3	3	3
3	3	3	3	3	4	2	3	3	2
5	2	2	4	4	4	3	4	3	3
4	3	2	3	4	3	2	3	1	3
5	2	2	3	4	4	1	2	2	1
3	3	3	5	3	5	3	4	2	3
5	3	4	4	5	5	5	5	5	5
4	2	3	5	4	5	3	4	3	4
3	4	3	4	3	4	3	2	3	4
4	3	3	3	4	4	3	4	3	2
3	4	3	4	5	5	4	3	3	3
2	2	3	3	4	4	3	2	3	4
4	3	3	3	5	4	4	3	4	4
4	2	3	4	3	4	2	3	2	4
2	4	3	3	4	4	4	2	3	3
3	4	4	2	3	4	5	2	4	4
5	2	2	4	3	4	2	4	2	3
3	3	2	4	2	4	2	2	2	3
5	3	4	5	4	4	3	3	4	4
5	2	3	2	3	4	3	2	2	3
3	4	2	3	3	4	3	3	3	3
3	2	2	4	2	3	2	3	2	4
5	3	3	4	4	5	3	3	3	4
5	4	3	4	5	5	5	4	4	4
4	2	2	5	3	3	3	2	2	3
4	2	3	4	4	5	3	5	3	3
4	4	4	5	4	4	4	4	3	4
2	3	3	4	3	3	4	2	3	2
4	4	4	3	4	5	5	3	4	4
5	3	4	5	5	5	5	5	5	3
4	2	3	3	3	5	3	3	3	3
5	4	4	5	5	5	5	5	4	5
5	1	3	2	3	4	3	3	2	2
4	3	3	5	3	4	3	3	3	2
4	3	2	4	3	5	3	4	3	3
4	2	2	4	3	3	2	3	3	3
4	1	1	3	2	3	1	1	3	1
5	2	2	3	3	4	3	2	2	4
4	3	2	4	4	4	3	3	3	3
5	2	2	3	4	4	2	2	2	4
2	3	3	4	3	4	3	3	3	2
2	3	2	3	3	3	2	2	4	3
4	2	2	4	4	4	3	3	3	3
5	2	2	5	4	5	3	5	4	2
4	2	2	3	3	4	3	3	3	3
5	1	1	4	3	4	3	3	3	2
4	3	3	3	4	3	4	3	3	2
4	3	4	5	3	2	3	4	3	999
5	4	3	4	4	5	3	5	1	3
5	3	3	3	4	5	3	4	3	4
5	4	3	4	2	2	2	4	3	3
4	2	2	4	3	4	2	3	3	4
4	3	3	5	4	4	3	3	2	3
4	3	4	5	3	5	3	4	3	3
3	3	3	3	3	4	4	3	3	3
3	2	3	3	4	4	3	4	2	4
4	2	3	3	3	4	3	3	2	4
2	2	3	4	4	4	4	2	4	2
5	2	2	4	2	5	4	4	2	4
4	3	3	4	3	4	3	3	3	4
4	4	3	3	4	4	4	2	2	3
5	3	3	3	5	4	4	4	4	3
1	4	4	5	3	5	2	3	5	4
4	2	3	3	3	3	3	3	3	2
2	2	3	4	2	5	3	3	4	3
3	2	1	5	3	4	3	2	5	3
4	1	3	5	4	5	3	4	5	4
4	3	3	4	4	4	3	4	3	3
5	3	3	4	4	5	4	4	4	5
2	2	3	3	3	4	4	1	3	3
5	4	4	5	3	5	4	5	3	4
4	3	2	4	5	4	3	2	3	3
5	2	1	5	4	4	2	4	2	3
5	2	2	5	4	4	4	2	2	2
4	2	2	4	4	5	4	3	1	3
5	3	4	5	5	5	4	5	2	4
4	4	3	4	4	4	3	2	3	3
3	3	3	3	4	5	3	2	4	4
5	2	3	5	4	5	3	3	3	3
3	2	3	4	3	3	2	3	2	1
3	1	2	4	3	4	2	2	2	3
4	3	4	3	4	4	4	3	4	3
4	4	3	4	4	4	3	3	3	3
4	4	2	4	3	3	3	3	3	4
5	3	4	4	4	4	4	4	2	4
4	2	2	5	4	4	2	4	3	4
3	3	3	5	3	4	3	4	4	4
4	2	3	3	4	5	3	2	2	3
5	4	3	4	3	5	3	3	3	3

## Sheet: F4_CFA
4	4	4	4	3	4	3	4	2
3	3	3	3	2	2	2	3	3
4	3	3	4	3	3	3	3	4
4	4	5	3	3	3	3	4	2
4	4	4	4	4	4	3	4	3
4	4	4	5	3	2	5	4	3
4	4	3	3	4	3	2	4	2
5	5	2	5	3	5	3	5	4
5	5	5	4	3	5	2	2	4
4	3	5	5	2	4	2	4	4
4	4	4	3	4	4	2	3	3
4	4	4	5	4	4	2	2	1
4	4	3	4	4	2	2	3	4
3	2	3	3	2	3	5	4	4
2	3	4	4	3	1	1	2	2
4	4	5	5	3	1	5	5	5
4	3	5	5	4	3	2	4	4
5	5	4	4	4	1	4	4	5
4	3	3	5	5	4	2	2	4
4	3	3	5	3	2	4	4	3
4	3	3	3	3	3	4	4	3
4	4	4	4	4	3	4	4	4
5	5	5	5	5	5	5	5	5
5	4	3	3	3	3	3	3	4
4	4	4	4	4	2	5	5	2
3	3	3	4	3	2	3	3	3
3	5	2	5	5	1	1	5	2
4	4	3	5	3	3	4	4	2
4	4	3	3	3	2	3	4	4
3	3	3	4	3	3	3	3	2
5	5	5	5	4	5	2	3	2
4	4	3	4	4	4	5	4	4
3	3	4	3	3	3	3	3	2
4	4	3	3	3	2	4	4	4
4	4	4	4	2	3	3	3	3
5	4	4	5	3	1	2	4	5
4	4	4	4	4	4	2	4	2
3	5	5	4	3	3	2	4	2
4	4	3	3	4	3	3	2	2
4	3	4	3	2	3	3	4	4
3	4	4	3	3	3	3	4	3
4	5	4	4	4	2	4	3	4
5	5	4	4	3	4	5	4	5
4	4	3	4	3	2	3	3	4
4	5	3	4	3	3	3	4	1
3	3	3	3	3	2	3	3	4
4	3	3	3	3	3	3	3	3
3	4	4	5	4	4	3	3	5
4	4	3	4	3	3	3	3	4
5	3	4	4	3	3	3	4	2
4	4	3	4	3	2	2	3	4
4	4	3	4	3	4	3	3	3
4	3	2	3	3	3	3	3	3
5	4	4	4	4	4	5	4	4
4	2	4	5	4	4	4	4	2
4	4	2	5	3	2	4	2	4
5	5	5	5	5	5	4	5	5
4	4	4	4	4	4	5	3	4
4	4	4	4	4	3	4	4	4
5	5	5	5	5	2	5	4	5
3	4	5	5	3	5	5	4	4
5	5	4	5	5	5	1	5	2
4	4	999	999	999	999	3	4	3
5	5	3	5	5	4	2	3	5
4	3	4	5	4	3	3	5	2
3	4	3	3	5	4	2	5	2
4	4	4	4	5	4	2	4	2
5	4	3	2	4	4	2	4	3
4	4	4	5	3	5	4	4	4
4	4	4	4	4	4	4	4	2
5	4	4	5	3	2	4	3	4
5	5	4	4	3	3	3	4	5
4	4	4	5	5	5	1	5	1
5	4	4	4	4	4	2	4	1
4	4	4	4	2	2	3	4	4
4	5	3	4	5	5	2	4	2
3	2	2	4	3	2	4	3	3
4	4	3	4	4	4	4	4	4
4	4	4	4	4	4	2	4	2
4	4	3	4	3	3	2	3	3
4	3	4	4	3	2	4	4	4
4	4	4	4	4	3	1	5	2
2	4	2	4	2	2	2	2	4
4	4	4	4	4	3	4	3	4
3	3	3	4	3	2	4	3	4
4	4	4	3	4	4	2	4	2
4	3	3	4	5	4	2	5	2
3	4	4	4	4	4	3	3	2
5	5	5	5	4	5	1	3	5
5	5	2	5	4	4	5	5	4
5	5	5	5	5	4	3	2	5
4	5	5	5	4	5	3	2	5
4	5	4	4	3	1	2	4	4
4	4	4	4	4	4	4	3	4
5	5	5	5	5	5	5	5	5
5	5	5	5	5	5	5	5	5
4	3	5	4	4	3	1	2	3
5	4	3	5	5	3	5	5	4
5	5	4	5	4	3	3	4	2
5	5	5	3	3	1	3	3	3
5	5	5	4	5	1	3	5	2
3	4	4	4	4	4	4	3	3
4	4	4	5	5	5	2	4	4
3	3	3	5	3	4	3	4	4
3	4	3	5	3	3	4	3	4
4	3	4	4	5	2	2	4	2
5	4	4	5	3	2	4	4	4
4	4	4	4	4	4	2	4	2
4	4	4	4	4	2	4	4	4
3	4	3	4	4	4	4	4	2
4	4	4	4	3	4	2	3	4
4	4	2	4	4	4	3	4	5
5	3	5	5	4	2	2	5	2
5	5	5	4	5	1	4	4	5
4	4	4	4	4	4	4	4	4
3	4	4	4	4	4	3	3	3
5	5	4	5	4	4	3	5	4
4	3	3	3	4	3	2	2	4
4	4	4	4	3	2	4	4	5
4	3	4	5	4	4	3	3	3
4	3	4	4	3	2	4	4	4
4	4	2	5	3	2	5	4	4
4	5	4	5	4	4	3	3	3
4	3	4	4	5	5	3	4	2
4	4	4	4	4	4	4	4	5
5	5	4	5	4	2	5	3	5
5	5	4	5	4	4	5	5	5
3	3	3	4	4	2	4	3	4
4	4	3	4	3	4	2	3	2
4	4	3	4	3	3	3	3	3
3	3	3	3	3	1	3	3	3
4	4	2	5	3	3	4	2	4
4	4	5	4	3	2	3	2	3
4	4	4	4	4	3	3	4	3
5	5	5	5	4	3	5	5	5
4	4	2	4	2	3	2	3	3
5	4	4	5	4	4	4	3	4
4	5	5	4	4	3	3	3	4
4	4	4	4	3	4	3	3	4
4	4	3	4	4	4	3	4	4
4	4	4	4	3	4	3	3	2
4	3	2	5	3	3	3	4	5
4	4	4	4	4	4	4	4	4
2	2	2	5	4	1	2	3	4
4	5	4	4	4	2	3	4	4
4	3	3	4	3	3	2	4	3
5	4	4	4	5	4	3	5	3
3	4	4	4	3	3	4	4	3
4	4	4	4	4	4	2	4	3
3	3	2	3	3	2	3	3	3
4	4	4	4	4	4	2	5	2
4	4	4	4	4	2	4	4	4
4	4	3	3	4	4	2	3	2
4	4	4	4	4	3	3	4	4
4	3	3	4	3	3	4	3	4
3	5	5	5	5	4	5	5	5
4	5	5	5	4	5	3	4	2
3	3	2	4	3	2	3	2	4
3	3	4	5	3	3	2	4	4
4	4	4	4	4	1	3	3	4
4	4	2	3	3	3	4	3	4
4	4	4	4	3	2	4	3	4
4	4	3	4	2	2	2	3	4
5	4	4	4	3	2	3	4	3
4	4	3	4	3	3	3	3	3
4	4	4	4	3	4	4	4	4
4	4	4	5	2	4	5	5	4
4	4	4	4	3	2	2	2	2
1	5	5	5	1	1	1	1	5
5	4	999	999	999	999	4	3	5
4	4	4	4	4	3	3	4	4
4	4	2	4	4	3	3	3	3
3	4	4	4	2	3	4	3	3
5	5	4	4	3	4	1	5	2
4	4	4	5	3	3	4	4	4
4	4	4	4	4	1	3	4	4
4	4	4	5	4	2	5	4	4
4	5	4	4	3	3	3	5	4
5	5	5	5	4	1	5	4	5
4	5	4	5	4	4	2	5	5
3	3	2	4	4	2	3	3	3
4	4	4	4	3	4	3	4	4
4	4	3	3	4	1	1	3	4
4	4	3	5	3	2	3	4	4
4	4	4	3	3	3	3	3	4
4	4	2	5	3	2	4	3	4
4	4	4	4	4	2	3	3	4
3	3	3	5	3	3	3	3	4
5	2	5	4	4	1	5	1	2
4	4	3	4	4	3	4	4	5
5	5	4	5	4	3	4	4	4
5	5	5	4	2	1	4	5	4
5	5	5	5	4	4	4	5	5
3	3	3	5	3	3	3	3	4
5	5	4	4	4	3	2	4	4
3	3	3	4	4	4	4	3	4
5	5	5	5	5	5	2	4	2
4	2	4	5	3	4	3	3	3
4	4	3	5	4	1	3	4	4
5	5	4	3	3	2	2	2	5
4	4	4	5	3	5	2	3	3
3	4	3	4	2	3	3	3	4
5	4	4	4	5	5	2	3	3
4	5	4	4	4	4	2	4	2
5	5	4	4	4	2	4	2	4
4	3	4	3	4	4	2	5	2
4	4	4	4	3	3	4	4	4
4	3	3	5	3	2	4	3	4
5	4	4	4	3	2	3	3	4
5	5	4	4	4	1	2	2	4
3	5	3	4	3	2	2	3	4
4	4	4	5	4	4	4	4	4
3	3	2	3	4	2	3	4	4
4	4	4	4	4	2	3	4	3
3	4	4	4	3	3	2	4	3
3	4	2	3	3	3	3	3	4
4	3	2	4	5	4	2	3	2
4	4	4	3	3	2	2	2	4
4	5	4	4	4	4	3	4	2
5	4	2	4	2	2	4	4	2
4	4	3	4	3	3	5	3	4
4	4	2	5	4	2	4	4	5
4	4	4	5	3	3	4	4	3
5	4	2	5	5	1	5	3	5
4	4	3	4	4	2	2	2	2
3	4	3	4	3	2	3	3	3
4	3	4	5	4	1	4	2	5
4	4	3	5	4	2	4	4	5
4	4	4	4	3	2	3	5	5
5	4	4	5	3	3	3	3	5
4	4	4	4	2	2	3	4	4
4	4	4	4	3	2	4	3	3
5	4	3	5	3	2	4	4	4
4	4	3	4	4	3	4	3	4
4	4	4	4	3	3	3	4	4
3	2	3	5	5	3	5	4	5
4	4	3	4	3	2	4	3	4
3	3	3	3	3	3	3	3	3
4	4	2	4	2	2	4	3	4
4	4	3	4	4	4	4	4	4
4	4	4	4	3	3	2	2	4
4	3	4	4	4	4	2	4	3
4	4	1	5	3	1	2	2	3
5	5	1	4	5	4	2	5	2
3	2	4	4	4	4	5	2	3
3	4	4	4	3	4	5	5	5
2	3	4	4	4	1	2	3	4
4	4	4	5	4	4	3	4	4
4	4	4	5	3	3	3	3	4
3	4	2	4	3	2	4	3	4
3	3	3	4	3	3	4	3	4
4	4	4	4	2	3	4	3	4
4	4	4	4	4	4	5	3	3
3	4	4	4	2	2	2	2	4
3	3	3	4	2	2	3	3	4
3	4	4	5	3	4	3	3	4
4	4	4	5	3	5	4	3	4
5	5	4	5	3	3	3	3	4
4	4	4	5	3	2	5	2	4
4	4	3	4	3	2	3	3	4
5	4	4	5	4	4	3	3	5
2	2	4	4	4	2	2	2	3
4	3	3	5	4	2	3	3	3
5	5	4	5	3	3	4	4	5
4	5	4	5	3	2	2	4	3
4	2	2	5	3	2	2	3	2
4	4	3	4	3	2	4	4	4
2	3	3	4	3	2	2	3	5
5	5	4	5	3	2	3	4	3
5	4	4	4	2	2	4	4	4
5	5	5	5	5	5	2	5	5
4	4	4	4	3	3	3	3	3
4	4	4	3	3	2	3	2	5
4	5	4	5	3	3	3	4	4
2	2	4	4	4	3	3	3	2
4	4	4	4	4	4	4	4	4
3	4	3	5	4	3	4	4	4
3	3	3	5	4	3	3	3	5
5	4	4	5	3	2	3	4	5
5	4	4	3	4	2	3	4	5
3	3	3	5	3	4	4	4	4
5	5	4	4	3	2	4	4	3
3	2	2	5	3	3	4	3	4
4	1	5	3	4	2	3	4	4
5	5	4	5	4	4	5	5	5
4	4	3	4	3	3	3	3	3
5	5	4	5	3	5	5	4	4
5	5	5	5	5	4	5	4	3
4	4	3	5	3	1	2	2	3
4	4	2	4	2	2	3	2	3
5	4	4	4	4	3	4	4	4
4	2	3	3	3	2	4	3	3
4	4	4	5	3	3	4	4	4
3	3	3	3	2	2	3	3	4
4	4	4	5	4	3	5	4	5
4	3	3	5	3	2	3	3	4
4	4	4	4	4	3	3	3	4
3	3	4	5	5	3	4	3	3
4	5	5	5	4	2	4	4	4
4	4	3	4	3	3	4	3	4
4	2	3	4	4	3	3	4	4
3	4	4	4	3	4	2	3	2
3	4	4	5	4	5	4	4	4
5	5	1	5	2	1	4	2	3
3	5	3	5	5	2	5	4	3
5	4	4	5	5	5	3	3	4
3	3	4	5	4	2	4	4	4
4	4	4	4	5	3	1	4	4
2	3	3	3	3	3	3	3	3
4	5	4	5	4	2	5	5	5
5	5	5	2	2	2	3	2	4
4	4	4	4	3	3	2	4	4
3	4	3	3	4	3	2	4	2
4	3	4	4	3	2	4	4	3
4	3	2	5	4	2	4	2	3
5	4	5	5	5	4	3	3	3
4	4	3	4	2	2	3	4	3
4	5	4	5	4	1	2	3	3
5	5	4	5	3	2	5	4	4
4	4	4	4	3	3	4	4	3
2	2	3	5	4	1	4	2	5
5	4	3	4	5	2	5	5	5
4	3	3	4	2	2	4	4	4
3	3	4	3	3	3	3	3	2
3	2	2	2	5	4	3	4	2
3	4	3	4	4	5	3	4	3
5	4	4	5	3	3	3	3	4
5	3	4	5	2	4	2	4	2
3	4	3	4	4	4	2	4	1
4	4	4	4	4	4	2	4	2
5	3	3	3	4	4	2	4	3
5	4	5	5	5	5	1	5	1
5	5	4	5	5	4	1	5	1
5	5	4	5	4	2	3	2	4
4	5	4	5	4	4	1	5	1
4	4	2	4	3	2	4	4	4
4	4	4	2	4	2	2	3	3
2	3	4	4	4	2	2	2	5
4	4	4	4	4	4	3	4	4
4	4	4	5	4	2	2	3	5
3	3	3	3	3	3	3	3	3
2	2	3	4	2	2	2	3	2
5	5	4	4	4	4	4	4	4
3	3	4	3	2	3	1	4	2
5	4	5	4	4	4	2	4	3
4	3	3	3	3	3	3	3	4
4	3	3	3	3	3	3	3	3
4	4	5	5	5	3	2	5	2
5	4	3	4	4	4	2	4	2
5	5	5	5	4	4	4	4	4
3	4	3	3	3	3	4	3	3
3	3	3	4	4	3	4	2	4
5	5	5	3	3	4	5	5	5
5	5	2	5	5	1	5	2	1
3	2	3	3	2	1	3	2	5
5	4	4	5	4	4	4	3	4
4	3	2	2	2	1	4	4	2
5	5	5	5	3	5	5	5	5
3	3	5	4	4	2	4	2	4
5	4	4	4	4	1	4	5	4
3	4	2	5	3	3	4	3	4
4	4	4	5	3	2	5	4	4
4	4	3	5	3	2	2	3	4
4	4	3	5	4	2	5	4	5
4	4	4	4	2	4	2	4	4
4	4	2	4	3	4	4	4	3
4	4	4	3	4	4	4	4	2
2	2	2	4	2	2	4	4	4
3	3	2	5	4	2	5	5	5
5	5	5	5	5	2	4	3	5
4	4	4	5	4	4	4	4	5
3	3	4	5	2	3	3	3	4
4	4	3	4	3	4	4	4	4
5	4	4	5	4	3	3	4	5
4	4	3	4	3	4	4	3	4
4	4	3	5	3	3	2	4	4
3	3	4	4	3	4	1	2	1
4	4	4	4	5	4	1	5	2
2	2	4	5	4	1	2	4	4
4	4	4	4	3	4	3	4	4
4	4	4	4	4	4	4	4	2
3	3	4	4	4	3	2	5	3
3	2	3	4	3	3	4	2	4
2	3	2	4	3	2	2	3	4
5	5	5	5	5	5	1	5	5
5	5	3	4	3	3	2	4	2
5	4	4	4	4	5	1	4	2
4	4	5	5	4	4	3	3	2
4	4	4	4	4	4	2	4	2
5	4	4	4	4	4	4	4	4
4	4	3	4	3	1	3	4	4
3	3	4	4	4	2	4	3	4
3	4	4	5	3	2	2	3	3
4	3	4	4	4	4	3	4	4
4	4	4	5	4	2	2	4	4
4	4	2	4	3	3	4	3	4
3	3	3	3	4	2	3	3	3
3	3	2	4	3	3	4	4	3
3	3	4	5	2	3	2	4	3
5	5	5	5	4	4	4	4	4
4	5	5	5	3	1	1	1	5
3	3	2	4	5	3	4	4	4
4	4	3	4	4	2	3	3	4
5	5	5	5	5	5	4	5	5
5	5	5	3	3	2	3	3	4
5	5	4	4	4	3	4	3	4
4	4	4	4	5	2	3	4	4
4	3	3	5	3	1	5	2	5
4	4	4	4	4	3	4	3	3
4	4	4	5	4	3	4	4	4
3	4	3	4	3	3	3	3	3
3	4	4	4	3	2	4	4	4
4	4	4	4	4	4	3	3	4
3	4	4	4	4	4	2	4	2
4	4	3	5	2	3	3	3	2
4	4	3	4	4	4	2	2	2
4	3	3	4	3	2	4	3	5
4	4	4	4	4	2	5	4	4
3	3	3	4	3	2	5	4	3
5	5	5	5	4	3	4	4	4
4	4	4	4	3	3	3	3	4
3	2	2	4	5	2	4	4	4
4	4	4	5	3	3	4	4	4
4	2	1	4	4	5	5	2	5
5	4	4	4	4	4	5	4	4
2	2	4	4	4	1	1	4	4
4	2	5	5	3	1	2	2	4
3	3	4	4	2	3	3	3	3
1	2	3	2	3	3	3	3	4
3	4	4	4	3	2	4	3	4
4	4	4	4	4	4	4	5	4
4	4	4	4	3	2	3	3	4
5	3	5	5	3	4	4	3	5
4	4	4	4	3	3	4	3	4
5	4	4	4	4	3	4	3	4
4	3	3	3	3	3	3	3	3
3	5	4	5	3	5	2	4	1
4	4	4	4	4	4	2	4	2
4	3	4	3	3	3	3	3	3
5	1	5	5	5	5	1	5	1
4	3	4	3	3	3	2	4	3
4	4	4	4	2	4	1	4	3
4	4	4	4	4	3	3	4	3
4	4	3	4	3	2	2	4	2
5	4	3	4	5	3	2	3	3
3	4	4	4	3	5	3	3	2
4	4	3	4	3	3	3	3	3
3	3	3	3	3	3	3	5	2
5	4	4	4	4	5	4	4	4
4	4	4	4	4	5	2	5	3
4	3	4	3	3	3	3	3	3
5	5	5	5	4	4	3	5	4
5	4	4	3	5	5	2	5	2
4	3	4	3	4	4	2	3	2
5	4	4	5	3	2	4	2	5
4	4	4	5	3	2	3	3	4
4	4	4	3	4	3	3	4	4
5	5	3	5	5	4	3	4	1
3	5	4	2	4	5	3	4	2
4	4	4	4	4	4	2	4	1
5	4	4	5	4	4	2	5	2
3	4	3	3	4	3	3	3	3
5	2	4	3	3	5	1	2	3
4	4	4	4	3	3	3	3	2
4	3	3	3	3	4	2	3	4
5	5	4	5	3	2	3	4	3
4	3	3	4	3	2	4	3	4
3	4	4	4	4	3	2	4	4
4	4	4	5	3	3	5	4	5
5	2	3	4	3	2	5	2	3
5	5	5	5	2	3	2	3	4
5	5	4	5	3	5	3	3	3
3	4	4	4	3	4	2	3	3
4	4	4	5	5	5	5	4	4
2	4	5	5	3	1	5	2	2
4	3	3	4	2	3	3	3	2
4	4	2	3	2	4	3	4	4
5	5	5	5	4	1	5	5	5
4	4	4	4	2	2	3	3	3
4	4	4	5	4	3	3	4	5
3	4	2	5	5	2	4	3	5
5	2	3	5	4	3	3	4	4
4	3	4	3	3	4	2	4	2
2	2	4	4	3	2	4	4	2
4	4	4	4	4	3	2	4	4
3	3	3	4	3	2	3	4	4
3	3	3	4	3	2	4	3	5
4	4	4	4	3	3	3	4	4
4	5	3	4	4	4	5	4	4
4	4	3	4	3	3	4	3	4
5	5	5	3	4	1	3	4	3
3	4	3	3	2	2	2	4	3
4	4	4	4	3	2	5	4	4
4	3	3	4	3	3	4	4	5
4	4	4	5	4	2	3	4	4
4	4	4	4	3	5	3	4	3
4	4	5	4	4	3	3	3	3
3	4	3	4	3	2	4	4	4
3	3	3	3	3	2	3	3	3
4	5	3	5	4	1	5	3	4
5	4	3	4	4	3	3	3	4
4	4	3	4	3	1	2	2	5
3	3	3	5	3	2	5	5	3
4	4	3	4	1	2	2	3	4
3	4	4	3	4	2	3	4	4
3	2	2	5	4	4	2	4	4
4	4	4	4	3	3	3	3	4
4	4	3	4	3	3	3	3	3
3	4	4	4	3	2	3	2	4
4	4	3	4	3	2	2	3	3
2	4	4	5	4	4	4	4	5
3	3	2	4	3	3	3	3	3
4	4	4	4	3	4	2	3	3
4	4	4	4	3	2	3	3	4
4	4	4	5	4	4	4	5	5
5	3	4	4	3	2	3	3	3
3	2	3	4	3	4	2	4	3
5	4	5	4	5	4	1	4	1
4	3	3	3	3	3	3	4	5
3	3	2	3	3	3	3	2	3
4	4	4	4	4	5	2	3	2
3	2	3	4	4	3	3	4	3
3	4	3	3	3	3	3	3	3
4	4	4	4	4	3	2	4	2
4	4	4	4	4	4	2	3	3
4	4	5	5	4	5	1	4	2
3	3	4	4	4	3	5	5	3
3	3	3	3	3	4	2	4	3
4	3	3	4	3	2	3	4	2
4	3	3	2	3	3	2	4	4
5	4	4	4	5	4	1	5	3
2	3	3	4	4	4	4	4	999
5	5	5	4	4	4	1	4	1
5	4	4	5	4	5	2	5	1
3	3	3	3	4	3	3	3	2
4	5	3	5	4	4	1	3	3
4	4	2	3	4	2	3	4	3
3	4	4	3	3	4	2	3	2
3	2	5	2	4	3	4	4	4
4	4	4	4	4	4	3	4	2
4	2	4	4	4	4	2	4	3
4	3	2	5	2	3	4	4	4
4	3	4	5	4	3	5	4	5
4	4	4	4	4	5	2	4	4
5	4	4	4	3	4	2	3	5
4	4	3	4	4	3	3	3	4
3	4	3	4	3	3	2	4	3
4	5	4	4	5	3	4	3	4
3	4	5	3	3	3	1	3	1
4	4	3	5	4	3	4	3	2
4	4	4	4	4	4	4	4	4
1	4	4	4	4	4	4	2	2
4	4	5	4	4	4	2	3	2
3	4	1	4	5	1	2	4	4
4	4	3	3	3	4	2	4	2
5	5	4	5	1	2	5	4	3
5	5	5	5	2	3	5	5	5
2	4	4	2	3	3	4	2	4
4	4	3	4	3	2	4	2	4
4	4	4	5	2	2	4	3	4
3	4	2	4	4	3	3	4	4
4	4	4	4	4	4	3	4	4
5	5	4	4	4	4	4	3	5
4	4	4	4	4	4	4	4	5
4	3	3	4	4	4	5	3	5
3	3	4	3	4	4	3	3	4
4	3	3	4	3	2	4	3	4
5	5	5	5	4	5	4	5	5
4	4	4	4	3	2	3	4	3
4	2	2	4	3	1	2	4	3
5	4	4	4	5	5	5	5	5
5	4	4	5	4	5	4	4	4
4	5	4	4	3	2	4	5	5
4	4	4	5	3	4	3	2	4
4	3	3	5	1	1	2	1	5
5	4	5	5	5	5	5	5	5
4	4	3	5	4	4	4	4	5
4	4	4	4	4	2	4	4	3
2	5	1	4	4	4	2	4	3
4	3	4	5	3	4	4	4	3
5	4	4	5	5	3	5	4	5
4	4	3	4	4	3	4	5	3
4	4	4	4	4	2	4	4	4
4	4	4	4	2	1	2	4	4
4	4	4	4	4	3	4	4	4
4	3	3	4	3	3	2	2	3
4	4	4	3	4	2	3	4	4
4	4	4	5	2	2	2	4	4
4	4	4	4	3	3	4	4	4
5	4	4	4	5	3	3	3	5
2	2	5	2	1	1	1	1	2
4	3	3	4	3	4	3	4	2
4	4	4	5	5	4	4	4	4
5	4	4	5	5	2	4	4	5
3	5	2	5	3	2	2	4	4
4	4	4	4	3	5	4	3	4
4	4	4	4	999	2	3	4	4
5	5	4	3	5	4	4	2	3
3	3	5	5	1	3	4	2	1
4	4	3	4	4	5	2	5	3
4	4	4	4	3	3	3	2	3
4	3	2	3	4	4	3	3	4
3	4	3	4	4	3	2	3	2
4	4	4	5	4	4	3	4	4
4	3	3	3	3	3	3	3	3
5	5	5	5	4	4	3	3	4
4	4	3	4	2	2	4	3	3
3	2	4	4	3	2	3	3	4
4	4	3	4	4	4	3	3	3
1	1	1	3	4	1	2	1	5
4	4	3	4	4	4	1	4	3
4	4	3	4	3	3	4	3	4
3	4	3	5	4	2	4	3	4
4	4	2	5	4	2	2	2	4
4	4	4	5	3	4	3	4	4
2	4	4	4	5	4	2	4	2
4	3	3	3	3	3	2	3	2
4	4	4	4	4	2	4	3	5
5	3	2	3	4	3	3	3	3
3	3	4	3	3	3	2	3	3
4	4	2	4	4	2	4	3	4
4	3	3	4	4	3	3	3	4
4	5	4	5	4	3	4	5	4
4	3	4	4	4	4	4	4	4
3	3	3	3	3	2	4	3	3
4	4	4	4	4	4	5	4	5
2	2	1	4	4	1	1	1	3
4	4	3	4	2	2	2	3	4
5	5	5	5	3	3	5	4	3
4	4	4	4	4	3	2	3	1
4	5	4	5	2	2	3	3	3
4	4	4	4	3	2	4	3	4
4	3	4	4	3	4	4	3	4
4	4	3	3	4	2	2	4	4
5	4	4	5	3	3	4	4	4
5	5	4	5	4	3	4	5	5
4	4	3	4	3	3	3	3	5
5	4	3	4	3	4	4	4	4
4	4	4	5	4	3	3	3	4
4	4	5	3	3	3	3	3	4
4	4	4	4	4	1	1	4	5
4	4	4	4	4	3	2	4	4
3	2	3	3	3	4	2	2	3
4	4	4	3	4	4	4	4	4
5	4	4	4	4	4	3	4	3
3	4	3	5	2	2	3	4	4
3	3	3	1	4	4	2	5	2
4	4	4	3	2	2	3	4	4
4	4	3	5	3	2	3	4	4
4	4	3	3	3	3	2	3	3
5	5	4	4	2	4	4	5	5
4	3	3	3	4	3	3	3	3
4	4	2	4	3	3	4	4	4
5	5	4	5	5	4	5	4	5
4	4	4	4	3	2	3	5	4
5	4	4	4	4	3	2	3	5
4	4	3	5	3	3	4	4	4
5	4	4	5	5	4	1	4	2
4	4	3	4	3	4	4	3	5
4	4	4	4	4	3	3	2	3
5	5	4	5	4	1	4	5	5
4	4	3	4	4	2	4	4	4
5	5	5	5	5	4	3	4	5
4	4	4	4	2	4	2	4	4
4	4	4	4	3	2	4	5	4
4	3	3	3	4	2	2	4	3
4	4	4	4	3	3	3	3	4
4	4	3	4	3	4	2	4	2
3	4	4	4	3	2	4	4	4
4	4	4	4	3	2	4	4	5
5	5	4	4	4	5	2	5	2
5	4	5	4	4	5	2	4	2
4	4	4	5	4	4	4	4	3
4	4	4	4	3	4	2	3	5
5	5	5	3	2	5	5	5	5
4	4	3	4	3	4	999	4	4
2	3	2	4	3	2	2	2	2
4	4	3	3	4	3	2	4	3
4	4	3	4	4	3	2	3	2
3	3	3	4	3	3	3	3	3
4	4	4	3	3	3	4	4	4
999	4	4	5	5	3	3	3	3
5	5	3	2	4	3	2	5	3
5	5	4	2	4	2	4	5	4
4	5	5	5	3	5	5	4	5
4	4	4	5	3	4	5	4	5
5	4	4	5	3	4	4	4	4
2	4	3	3	3	2	3	4	4
4	3	4	5	3	3	5	4	4
5	5	5	5	5	2	5	4	5
4	4	4	4	4	4	5	4	5
4	4	4	4	4	2	4	3	4
5	5	4	4	3	3	4	3	4
4	4	4	4	4	2	5	5	5
4	4	4	4	4	3	2	2	4
4	4	4	4	4	4	3	3	2
5	4	3	5	3	3	4	5	4
4	3	2	4	4	4	5	4	4
5	5	4	4	4	3	4	3	4
4	4	4	4	4	2	4	4	4
3	3	2	4	4	2	5	4	5
5	4	5	5	2	1	2	5	4
4	4	4	4	2	3	5	4	4
5	5	4	5	5	4	4	3	4
5	4	5	4	3	4	4	3	4
3	3	3	4	3	1	3	3	3
4	4	4	5	3	2	5	4	5
5	5	5	5	3	1	4	2	5
4	5	4	5	4	4	4	4	4
5	4	4	5	4	2	5	5	4
5	3	4	4	4	3	3	4	3
4	4	4	4	4	4	2	3	4
3	3	3	4	4	2	3	2	3
3	4	4	4	3	3	2	4	2
4	4	4	3	2	2	1	2	3
5	4	4	4	3	4	4	4	3
4	4	3	4	4	4	3	3	3
4	4	4	5	4	4	3	4	5
3	3	2	4	3	2	3	3	4
3	3	4	4	3	4	3	4	4
4	4	3	3	2	3	4	5	4
4	4	4	5	3	2	2	4	4
4	4	3	3	3	3	3	3	3
3	4	2	2	2	3	3	3	3
3	3	4	5	4	2	3	5	4
4	5	2	3	4	3	2	4	5
5	5	5	5	5	4	2	5	4
4	4	4	5	3	3	4	3	5
3	3	4	4	3	3	3	3	3
5	4	4	4	3	2	3	4	4
4	4	3	4	3	3	4	4	4
4	4	4	5	4	3	4	4	4
4	3	3	4	3	3	2	4	4
4	4	4	4	4	2	3	3	4
4	3	4	4	4	4	2	3	4
5	4	4	4	4	4	4	4	5
4	4	3	5	3	2	5	4	4
4	4	4	4	4	4	5	4	3
4	4	4	5	4	3	4	4	5
4	4	4	4	3	4	5	4	5
5	4	4	3	4	3	4	4	5
3	3	3	3	3	2	3	2	3
3	4	4	5	3	4	3	4	4
4	4	3	5	4	3	2	4	5
5	5	5	5	4	5	3	4	5
4	4	4	4	4	3	3	4	4
4	4	3	4	3	4	5	4	4
3	3	4	3	3	3	3	3	3
3	3	5	5	3	3	4	2	5
3	3	2	4	2	2	3	4	4
4	4	4	5	4	5	4	4	3
4	4	2	4	4	4	3	4	4
3	4	4	5	4	2	3	2	5
5	4	3	3	3	4	4	2	4
5	4	4	4	3	4	4	2	4
4	4	4	5	3	3	3	4	4
5	4	4	5	4	1	4	4	5
4	4	4	3	2	2	4	3	2
5	4	4	3	3	3	2	3	4
4	3	4	5	5	3	4	5	5
4	4	3	4	3	2	4	4	4
4	3	4	4	4	2	4	3	4
3	4	4	4	4	4	4	3	4
4	4	3	4	3	3	4	3	3
5	5	5	5	4	2	4	5	4
4	4	4	4	3	2	4	3	3
4	4	3	5	4	2	3	4	4

## Sheet: F3_CFA
4	4	4	3	3	4	3	3	3	4
3	3	3	4	4	3	3	3	4	5
5	4	3	4	4	4	3	4	3	4
5	5	5	4	3	4	5	4	4	3
4	4	4	4	4	4	4	4	3	4
5	4	4	4	4	4	3	3	4	3
3	3	3	3	3	3	2	3	4	4
5	4	4	5	5	5	5	5	5	5
4	4	4	4	5	5	4	5	4	5
4	4	3	5	4	4	5	4	5	4
4	4	4	4	4	4	4	3	3	3
4	4	4	3	3	5	4	4	4	5
4	4	4	4	4	4	4	4	3	4
2	2	2	3	4	4	4	4	1	2
2	3	4	5	3	4	4	3	2	5
4	4	4	5	5	4	4	5	3	5
4	4	4	4	3	4	4	4	4	5
4	4	5	4	5	3	4	4	2	5
5	4	5	4	4	4	5	4	4	5
4	4	5	4	5	3	4	4	4	5
3	4	3	3	4	4	4	3	4	3
4	4	4	4	4	4	4	4	4	4
5	5	5	5	4	5	5	5	5	5
3	3	3	3	4	4	4	4	3	3
5	3	5	4	4	4	4	4	4	5
4	4	4	3	4	4	4	4	4	4
4	2	5	3	5	4	4	4	2	4
4	4	4	5	4	3	4	4	4	4
5	3	5	4	4	4	4	3	3	4
4	4	4	4	3	3	4	4	4	4
5	5	5	5	5	4	5	4	5	2
5	4	5	4	4	3	4	4	4	4
4	3	3	4	3	4	3	3	3	4
5	5	4	4	3	3	3	3	3	4
4	4	4	4	4	4	4	4	3	3
4	4	5	4	4	4	4	4	4	5
4	4	4	4	4	4	4	4	4	4
2	5	5	4	4	5	5	3	3	4
4	4	4	4	4	3	4	2	3	2
3	3	3	4	4	4	4	2	4	3
4	4	3	4	4	3	3	4	4	3
4	4	4	5	3	5	4	4	4	3
5	5	5	5	5	5	3	5	4	4
4	4	4	4	4	999	4	4	3	4
4	4	5	4	3	4	5	5	4	5
3	3	4	3	4	3	3	3	3	3
4	4	2	4	3	3	3	3	3	3
4	4	4	5	5	5	4	3	4	5
5	4	4	4	4	4	3	4	4	4
4	4	5	5	3	3	4	4	3	4
5	4	5	4	4	4	4	4	4	4
4	4	4	4	4	4	4	4	3	3
4	4	4	4	3	3	4	3	4	3
4	4	4	4	4	5	4	4	4	4
4	4	5	4	4	4	4	4	2	4
5	4	5	5	5	4	4	4	4	5
5	5	5	4	5	5	4	5	4	5
5	4	5	4	5	3	3	4	3	4
3	4	4	4	4	4	4	4	4	4
5	4	5	5	5	5	4	4	3	5
4	4	5	5	3	4	5	5	5	5
5	5	5	4	5	5	4	5	5	5
3	3	4	5	5	2	3	999	3	3
5	4	5	5	4	5	5	3	5	4
5	4	5	5	4	3	5	4	3	3
3	5	4	4	5	4	4	4	4	3
4	4	4	5	4	3	3	4	4	5
4	3	5	4	5	4	3	4	5	3
4	4	4	4	4	4	3	4	4	4
4	4	4	4	4	4	4	4	4	4
5	4	5	4	5	4	4	4	3	4
5	4	5	5	4	4	5	5	5	5
5	4	4	4	4	4	5	5	4	5
5	5	4	3	4	3	5	5	4	4
5	5	4	4	4	4	4	4	4	4
5	5	4	3	5	4	5	4	5	3
4	4	3	4	4	2	4	4	4	3
4	3	4	4	3	4	4	4	4	4
4	4	4	4	4	3	3	3	4	4
4	4	3	3	3	4	3	3	4	3
4	4	3	4	4	4	4	4	4	4
4	3	4	3	3	4	4	3	5	5
3	4	4	2	3	4	4	4	4	4
4	4	4	4	4	3	4	4	4	4
4	4	5	3	4	4	4	3	4	4
4	4	4	4	4	4	4	4	5	4
3	4	4	4	4	3	4	4	4	5
4	4	4	4	4	4	4	4	3	4
5	5	5	5	5	5	5	5	5	5
5	5	5	5	5	3	4	5	4	5
5	5	5	5	4	5	5	5	5	5
5	5	5	4	5	5	5	4	5	5
1	3	4	4	4	2	4	1	2	4
4	4	4	4	4	4	4	4	4	4
5	5	5	5	5	5	2	5	5	5
5	4	5	5	5	4	5	5	5	5
4	4	3	4	4	4	4	5	5	5
5	4	5	5	5	3	5	5	5	5
5	5	5	3	5	2	4	5	5	4
5	5	4	4	4	4	4	3	4	5
5	5	5	5	5	5	5	4	5	5
5	4	4	4	5	2	4	3	2	5
5	4	5	4	5	4	3	5	4	5
5	4	5	3	3	4	5	5	4	4
5	5	5	4	4	4	4	4	3	5
4	4	5	5	4	4	4	4	4	4
4	5	5	5	4	4	4	4	3	4
5	4	3	3	4	3	4	4	4	4
4	4	4	4	4	4	4	4	4	4
5	4	5	5	4	4	4	4	4	4
5	4	4	4	4	4	4	4	3	4
5	4	5	5	5	5	4	4	5	4
5	4	3	5	5	4	5	5	4	5
5	4	5	4	4	4	4	4	4	4
4	4	4	4	4	4	5	4	4	4
5	3	5	5	5	4	5	5	4	5
5	4	5	4	4	4	4	4	4	4
5	4	5	4	5	3	3	4	2	4
4	4	4	4	5	4	4	4	5	5
4	4	4	4	4	4	4	4	3	3
5	4	5	5	4	4	4	4	4	4
4	5	4	4	4	4	4	5	4	4
4	4	5	999	4	4	4	4	4	4
5	3	4	4	5	3	5	4	4	3
4	4	4	5	5	4	4	4	4	4
5	4	5	4	5	4	5	4	4	5
5	4	5	5	5	5	5	5	5	5
4	4	4	4	3	3	4	3	4	4
4	3	4	4	2	4	4	4	4	4
4	4	4	3	3	3	3	3	3	3
3	3	3	3	4	3	3	3	3	3
3	1	3	4	3	4	4	5	5	5
4	4	2	5	4	4	4	4	4	4
4	4	4	4	4	4	4	4	4	4
5	5	5	5	5	5	5	5	5	5
5	4	5	4	4	3	3	4	3	4
5	4	3	4	5	5	5	4	5	4
5	4	4	5	5	5	4	4	4	5
4	4	4	4	4	4	3	4	4	4
5	4	4	4	3	5	3	4	3	4
4	4	4	4	4	4	3	3	3	3
3	4	4	4	4	4	4	4	4	4
4	4	4	4	4	4	4	4	4	4
5	5	4	4	4	3	5	4	5	3
4	3	4	4	5	4	4	4	3	5
4	4	4	3	4	4	4	4	3	3
4	4	4	5	5	5	5	5	3	4
2	3	5	4	3	4	3	4	2	4
4	4	2	2	1	2	2	4	4	4
4	3	4	3	4	3	4	4	3	4
4	5	4	3	4	4	5	4	3	3
4	4	4	4	4	4	4	4	4	5
3	4	4	3	4	4	3	4	4	4
5	4	4	5	4	4	4	4	4	4
4	4	4	4	4	4	4	3	4	4
3	3	3	4	2	5	5	4	5	5
5	5	5	5	5	2	5	5	5	5
4	4	5	4	3	4	5	5	4	5
5	4	5	4	4	2	4	4	1	4
3	3	4	4	4	4	4	3	3	4
4	4	3	4	3	4	3	3	3	4
4	5	4	4	4	4	4	4	4	4
4	3	4	4	4	4	4	4	3	4
4	4	4	3	4	2	3	3	3	2
4	4	4	4	4	4	4	4	4	4
4	4	4	4	4	4	4	4	4	4
4	5	3	3	4	3	4	4	4	4
3	4	4	4	3	4	3	4	4	4
4	5	5	5	1	5	5	5	5	5
5	5	5	3	5	4	3	999	4	3
4	4	5	4	4	4	4	4	3	4
4	5	4	3	4	4	4	4	4	4
3	3	4	3	3	3	3	3	4	4
5	5	5	3	4	5	5	4	5	3
4	4	4	3	5	4	4	4	4	4
5	5	3	5	5	5	4	5	4	5
5	5	5	4	5	4	4	3	3	4
5	4	4	4	4	4	4	4	4	4
4	4	4	4	5	3	4	3	3	4
5	4	4	4	4	5	4	5	5	4
4	4	4	4	4	3	3	3	3	4
5	5	4	4	4	4	4	4	4	4
3	4	4	3	4	3	3	3	3	4
4	4	4	4	4	3	4	4	4	4
4	3	4	4	4	3	4	3	3	4
3	5	5	5	4	4	5	4	4	5
5	4	4	5	5	4	4	4	4	4
3	3	5	5	5	3	4	3	3	3
3	4	4	5	4	1	5	5	1	4
5	4	4	3	3	4	4	4	4	4
5	4	5	5	5	4	4	4	4	4
4	4	5	4	5	5	4	4	4	5
5	5	5	5	5	5	5	5	5	5
4	3	4	3	4	4	3	4	3	5
4	4	4	4	4	4	3	4	3	4
4	4	4	4	4	4	4	5	3	4
4	5	5	5	4	4	5	5	4	5
999	4	5	4	3	4	4	4	4	4
5	3	4	5	5	4	4	4	4	5
5	3	5	4	3	4	2	2	4	4
4	4	4	3	5	3	4	3	4	3
4	3	3	4	4	4	4	3	4	3
4	3	4	4	5	4	5	5	4	5
5	4	4	5	5	5	4	3	4	5
5	5	5	5	5	5	4	4	4	4
3	3	4	3	4	4	3	3	3	5
5	4	4	3	4	3	4	4	4	5
4	4	4	4	5	4	5	5	3	5
4	4	4	4	4	4	4	4	4	4
4	4	5	4	4	4	4	4	4	5
4	4	4	3	4	3	2	4	3	5
4	4	5	4	4	4	4	4	4	4
4	3	5	4	4	3	5	3	4	5
5	3	5	3	4	3	3	4	2	4
4	3	4	3	4	3	4	3	4	4
4	4	4	4	4	4	4	4	4	2
4	4	4	4	3	3	2	5	4	4
3	4	4	4	4	3	4	3	4	3
4	4	4	5	4	4	4	4	5	4
5	4	5	5	4	5	3	3	5	4
5	4	4	5	4	4	4	4	3	4
5	4	4	5	4	4	4	4	3	5
5	5	5	5	5	4	4	5	4	5
5	4	5	4	5	5	2	5	4	4
5	4	5	4	4	2	4	4	4	4
4	4	4	4	4	3	4	3	4	3
5	4	5	4	5	4	3	5	3	5
5	4	4	4	5	5	5	4	5	4
5	5	5	5	5	5	5	5	5	5
4	4	4	4	4	4	4	4	4	3
5	4	5	4	4	4	4	4	4	4
4	4	4	4	4	4	4	4	4	4
5	4	5	5	5	4	4	4	4	5
4	4	4	4	3	3	4	4	3	3
4	4	4	4	4	3	4	4	4	4
5	4	5	5	5	5	4	4	4	5
5	4	4	4	4	4	4	4	2	5
4	4	5	4	4	3	3	3	3	3
4	4	4	4	4	3	4	3	3	4
4	4	4	3	4	4	4	4	4	4
4	4	4	4	4	4	4	4	4	4
4	4	4	4	3	3	4	4	4	4
4	4	4	4	4	4	4	5	4	5
4	4	4	4	3	5	4	3	3	5
5	2	3	4	2	3	3	2	5	2
4	4	4	4	4	4	4	3	5	4
2	3	3	2	3	3	3	4	4	5
4	3	4	4	5	5	3	5	4	4
4	4	4	3	4	4	4	4	3	4
4	4	4	4	3	4	4	4	3	4
4	4	4	3	4	3	4	4	4	4
4	4	4	4	4	4	4	5	4	4
5	4	4	5	5	4	4	4	2	4
4	4	4	4	4	4	4	4	4	4
5	4	5	4	4	4	4	5	4	5
5	5	4	4	4	2	3	5	4	5
5	5	4	4	5	4	4	4	5	5
5	4	4	5	4	4	5	4	4	5
5	5	5	5	5	4	4	5	4	5
4	4	4	4	4	4	4	3	4	4
5	5	5	4	4	3	4	4	4	4
4	3	2	4	4	4	4	4	4	5
4	3	4	4	5	4	4	3	2	4
5	5	4	5	5	5	4	4	5	5
5	4	5	4	4	5	5	5	4	5
4	4	4	5	5	4	5	4	3	5
4	4	4	4	4	2	3	3	2	4
4	4	4	4	5	4	4	4	4	4
5	4	5	4	4	5	5	4	4	5
5	4	5	5	4	5	4	4	4	5
5	4	5	5	5	5	5	5	5	5
4	3	4	4	5	4	4	4	4	4
4	4	4	3	4	4	4	4	4	4
3	5	5	4	4	4	4	4	4	4
2	5	2	4	3	3	1	4	2	4
4	4	4	4	4	4	4	4	4	4
4	2	3	4	4	4	4	4	5	5
5	4	5	3	4	4	5	4	3	5
4	3	5	5	5	4	4	4	4	5
5	4	4	4	3	4	4	4	3	3
4	4	5	4	5	4	4	4	3	5
5	4	5	3	5	4	4	5	5	4
5	4	4	4	5	3	4	4	4	4
4	3	3	4	3	4	3	3	4	5
5	4	5	5	5	5	5	5	5	5
4	4	3	4	4	4	4	4	5	4
5	5	5	5	5	2	3	4	3	5
3	5	4	4	5	4	4	4	4	5
5	5	5	3	4	4	4	2	4	4
4	4	4	3	4	2	4	3	4	4
5	4	5	4	4	4	4	4	4	4
4	3	3	4	4	3	2	3	3	3
5	4	4	4	4	4	4	4	4	4
3	3	3	3	3	3	3	3	3	4
5	3	5	4	4	5	5	5	5	5
4	3	4	3	4	4	4	4	4	5
5	4	4	4	4	4	4	4	4	4
3	4	4	5	3	3	3	3	3	5
5	4	5	4	4	4	4	4	5	5
4	4	4	4	4	4	4	4	4	3
3	4	3	4	3	3	4	2	3	2
5	4	5	4	5	4	3	3	4	3
5	4	5	4	4	4	4	4	4	4
5	5	5	5	5	4	4	5	5	5
5	3	3	4	5	4	4	3	4	5
5	4	5	5	4	4	4	4	2	4
4	4	4	4	4	5	5	5	4	4
4	5	4	5	4	4	4	4	4	4
4	4	3	3	3	3	3	3	3	4
5	4	4	4	4	4	4	4	4	4
5	4	5	4	5	5	5	4	5	5
5	3	5	5	5	4	4	3	3	4
4	4	3	3	4	3	3	4	3	3
4	4	5	4	4	3	4	4	4	4
3	3	4	4	3	2	4	2	2	3
3	4	5	5	4	4	4	3	4	4
4	4	4	4	4	4	4	4	4	5
5	4	4	4	4	4	4	4	3	5
5	4	5	4	5	3	3	5	5	5
4	4	4	4	4	4	4	4	4	4
5	4	4	4	3	4	4	5	4	4
4	3	5	3	4	2	4	3	3	3
3	3	4	3	4	3	3	3	4	3
3	3	3	4	3	3	3	3	3	3
4	5	5	3	3	2	1	2	4	3
4	2	3	4	3	3	4	4	2	3
5	5	5	5	5	5	4	5	3	4
5	4	5	4	5	3	4	2	3	5
5	4	4	3	4	3	4	4	4	4
4	4	4	4	4	4	3	5	4	4
4	3	5	4	4	4	5	4	4	4
4	3	5	4	5	4	4	5	5	4
5	3	5	4	5	2	4	5	4	4
5	4	5	5	5	4	4	4	3	4
4	4	4	4	3	5	5	4	4	5
4	4	5	4	4	4	4	4	4	4
4	2	5	4	3	3	2	3	4	3
4	4	5	5	4	3	4	4	4	4
4	4	4	5	4	5	4	5	4	5
5	5	5	4	4	4	4	5	4	5
3	3	3	2	3	2	3	3	3	4
4	4	2	2	4	4	4	4	4	4
4	5	4	5	4	4	5	4	4	5
4	3	2	4	3	4	3	3	5	4
4	5	4	4	4	3	5	3	3	4
5	4	4	3	3	3	3	4	3	2
4	4	4	3	4	4	4	3	3	3
5	5	5	5	3	5	4	4	4	4
4	3	2	5	5	3	4	3	3	4
5	5	4	2	4	4	4	5	4	5
5	4	4	5	5	3	3	4	3	3
4	4	5	4	4	4	3	4	4	4
4	3	5	3	4	5	4	3	3	5
5	5	5	5	5	5	5	5	5	5
5	5	4	5	4	5	4	4	5	5
5	5	5	4	4	3	4	5	5	5
4	4	5	2	4	5	4	5	5	5
5	5	5	5	5	5	5	5	5	5
5	4	4	2	4	3	4	4	3	4
5	4	5	4	4	5	5	4	4	5
4	4	4	4	4	4	5	4	4	5
5	4	5	5	4	4	4	4	4	4
4	3	4	4	4	3	4	3	3	4
5	4	5	4	4	4	4	4	4	5
4	4	4	4	4	4	4	4	4	4
5	4	4	5	4	4	4	5	5	5
2	3	2	2	2	3	4	3	4	4
4	2	4	3	3	2	4	3	3	5
4	5	5	5	5	4	4	4	3	4
5	5	3	5	5	5	4	3	4	5
4	4	4	4	4	4	4	4	4	4
5	4	4	5	3	5	5	4	5	5
4	4	5	4	4	4	5	4	4	4
5	5	5	5	5	4	5	4	4	5
5	3	3	2	4	2	4	3	4	3
3	4	3	4	3	4	5	4	4	5
4	3	3	3	4	3	2	4	4	5
4	5	4	4	4	4	4	4	4	4
5	4	5	3	4	3	4	2	4	5
5	4	4	4	5	4	4	4	4	4
4	4	4	4	4	4	4	4	4	4
4	4	5	4	4	3	3	2	4	2
5	4	3	4	4	3	4	4	4	4
4	3	3	3	3	4	2	4	3	4
5	5	5	5	5	5	5	5	5	5
5	4	3	5	3	4	4	4	5	4
5	5	5	5	5	3	4	4	5	5
4	3	3	5	3	4	4	3	4	4
4	4	4	4	4	4	4	4	4	4
5	5	4	4	3	4	4	4	4	5
5	4	5	4	4	4	4	4	4	4
4	4	2	4	2	4	4	4	4	4
5	5	5	4	5	5	4	4	4	4
5	4	4	5	4	4	4	4	4	4
4	4	5	5	4	5	4	4	4	5
5	4	4	4	4	4	4	4	4	5
3	3	4	4	3	4	4	3	4	4
4	3	4	3	4	3	4	3	3	4
3	3	5	4	4	4	4	4	2	3
5	4	5	5	4	5	5	5	4	5
4	5	5	4	5	5	5	4	3	4
4	4	4	3	4	4	4	4	4	4
4	4	4	4	4	4	4	4	4	4
5	5	5	5	5	5	5	5	5	5
5	5	5	4	5	4	5	5	5	4
4	4	5	4	5	4	4	4	4	4
5	4	5	4	4	4	4	4	3	4
5	4	5	5	4	5	5	4	5	5
4	4	4	4	4	4	4	4	3	4
4	3	4	4	3	3	4	4	4	4
4	4	4	4	4	4	3	4	3	4
5	4	4	4	4	4	4	4	4	4
4	4	4	3	4	4	4	4	3	3
4	4	4	4	4	4	4	4	4	4
4	3	4	3	4	4	4	3	3	4
5	3	4	5	4	4	4	4	3	4
5	3	4	4	4	4	3	4	3	5
4	4	5	3	3	1	4	3	2	1
5	3	3	5	5	3	5	4	4	4
5	4	5	3	4	4	3	4	4	4
5	4	4	5	5	4	4	4	4	4
3	5	5	5	5	3	5	5	5	4
5	4	4	5	5	3	4	4	4	4
5	5	5	1	5	4	5	5	5	5
4	4	5	5	4	4	5	4	5	4
4	4	4	4	4	3	4	4	4	3
5	4	5	3	4	3	4	5	5	5
4	4	4	4	4	4	4	3	4	4
4	2	4	3	1	2	4	2	2	999
4	4	4	3	3	4	4	3	4	4
4	4	5	4	4	5	4	4	4	4
4	4	5	3	4	4	3	4	4	4
4	3	3	5	3	4	5	4	4	5
5	4	5	4	5	4	4	4	4	4
4	4	4	4	4	4	4	4	4	4
4	3	3	4	4	3	3	3	3	4
4	4	4	3	3	4	5	4	4	5
4	4	5	4	4	4	4	4	3	5
5	4	4	4	3	4	2	3	3	3
5	1	5	5	5	5	5	1	5	5
4	4	3	4	3	3	4	3	4	4
4	4	2	5	4	5	4	4	5	4
4	4	4	4	4	4	4	4	4	4
4	4	4	4	4	4	4	4	4	4
4	4	5	2	4	4	4	3	3	3
5	3	4	4	2	5	5	3	5	3
4	4	4	3	4	3	3	4	3	4
3	3	5	4	4	4	3	4	3	4
5	5	5	5	5	4	4	5	4	4
5	4	4	4	4	4	4	5	5	3
4	3	4	4	4	4	4	4	4	3
5	5	5	4	4	5	4	5	4	4
4	4	5	4	5	4	5	5	4	4
5	3	4	3	4	3	3	3	4	4
5	5	5	5	5	5	4	4	4	5
4	4	4	4	4	5	4	4	4	5
4	4	4	4	4	4	4	4	3	4
4	5	4	4	4	5	3	5	2	4
2	3	5	5	4	4	3	4	3	5
4	4	4	5	4	4	4	4	4	4
4	4	4	5	3	4	4	4	4	3
3	3	3	4	4	3	3	3	4	4
5	5	5	5	5	5	5	4	4	5
4	3	4	3	3	3	4	4	4	3
4	2	2	3	4	3	3	3	4	4
5	5	5	5	4	4	5	5	3	4
5	4	5	4	4	4	4	4	4	4
5	3	3	4	5	4	4	4	4	4
5	4	5	4	5	5	4	4	4	4
5	4	4	4	4	3	2	2	4	2
5	4	5	4	5	5	5	5	5	4
5	5	5	4	5	5	3	5	4	5
4	3	4	3	2	3	3	3	3	4
4	4	4	3	4	3	5	4	3	4
4	5	1	4	5	2	5	3	2	5
4	4	3	4	4	4	3	4	4	4
5	4	4	5	4	4	5	4	4	4
5	4	5	3	5	5	5	4	5	5
4	3	4	4	3	3	3	4	3	3
5	4	4	4	4	4	4	4	4	5
5	4	3	4	4	3	3	3	3	4
4	3	3	4	4	2	3	3	3	2
4	5	4	4	3	4	4	4	3	5
4	2	4	5	3	3	3	5	4	4
5	4	4	4	4	4	4	4	4	4
4	4	3	4	4	4	4	4	4	5
4	3	5	4	4	4	4	4	4	5
5	4	4	5	4	4	4	4	4	5
4	4	4	5	5	4	4	4	4	4
4	4	4	4	4	3	4	4	4	4
4	4	5	4	4	5	3	4	4	4
4	3	5	4	5	3	3	3	2	4
4	5	5	4	4	3	4	4	4	4
4	3	4	4	4	5	5	4	4	5
5	4	5	4	4	4	3	5	4	4
5	4	5	4	5	3	4	5	4	4
5	4	5	4	4	5	4	5	5	4
4	4	4	4	4	3	4	4	4	4
4	4	4	3	4	3	3	3	4	3
5	4	4	4	4	3	4	4	4	4
5	4	5	5	3	4	5	4	3	4
4	4	4	4	4	4	4	4	3	5
4	2	5	4	4	1	4	3	4	4
3	4	3	3	2	1	4	4	4	4
4	4	4	4	4	3	4	4	4	4
4	4	5	4	4	5	4	5	4	5
4	4	4	4	4	3	4	3	3	4
4	4	4	3	4	4	4	4	4	4
4	5	4	4	4	3	4	4	3	4
3	3	3	2	3	4	3	3	3	4
5	5	5	5	5	4	4	5	4	5
4	4	4	3	4	3	4	4	4	3
4	3	4	4	4	4	4	4	4	4
3	3	4	4	4	4	4	3	4	4
5	3	4	4	2	5	5	4	5	4
5	4	5	4	4	4	3	4	3	4
2	4	4	4	4	4	4	2	4	4
5	4	5	4	5	5	4	5	4	3
5	4	3	4	3	3	4	3	3	3
4	3	4	3	3	3	3	3	3	3
4	4	4	4	4	4	4	3	4	4
4	2	4	3	3	3	3	4	3	3
3	3	4	3	3	4	4	3	3	3
4	4	5	4	4	4	4	4	4	4
4	4	4	4	2	4	5	3	4	4
4	5	4	5	4	4	4	4	5	5
4	4	3	4	4	3	3	4	4	3
3	3	3	3	3	3	3	3	3	3
3	3	3	3	4	4	4	3	4	3
4	4	3	2	3	4	4	4	3	3
5	5	5	5	5	4	4	3	5	3
2	4	3	5	5	5	5	4	1	4
4	5	5	5	5	5	4	5	4	4
5	5	5	5	4	5	4	4	4	5
4	2	3	3	3	3	3	4	3	3
5	5	3	3	5	3	5	4	5	5
2	4	3	3	4	3	2	3	3	3
4	3	4	4	4	3	4	4	4	4
4	1	3	4	4	3	2	3	3	3
3	4	4	4	4	4	4	3	3	3
4	4	4	3	4	3	3	4	4	4
5	5	5	4	4	4	5	5	4	5
4	5	5	5	4	4	5	4	4	5
5	4	5	5	5	4	4	5	3	5
5	4	5	5	5	4	4	4	3	4
5	5	5	4	5	5	4	3	4	5
4	4	4	4	4	2	4	3	4	3
5	5	4	4	4	3	3	4	4	5
1	2	3	4	4	4	5	3	3	5
5	5	5	5	4	5	5	4	5	5
4	4	4	4	3	4	4	4	2	4
3	4	5	5	4	4	3	4	2	5
4	4	4	4	4	3	3	4	4	4
4	4	5	4	5	4	4	4	5	4
4	3	3	3	2	3	4	2	4	4
5	4	5	5	5	4	4	4	3	5
5	4	5	5	5	5	5	4	3	5
3	3	4	3	3	2	3	4	4	3
5	5	5	5	5	3	4	4	4	4
4	3	5	4	5	4	3	4	3	4
5	4	4	4	4	4	4	4	3	4
5	4	4	4	4	4	4	4	4	4
4	4	4	4	4	4	4	4	4	5
5	5	5	5	5	4	4	5	4	4
3	3	4	4	4	4	4	3	4	4
4	3	5	5	2	3	5	4	4	4
5	4	4	5	4	4	4	3	4	5
5	5	5	5	5	5	5	5	5	5
4	3	4	4	4	2	3	4	4	4
4	4	5	999	999	3	5	5	4	5
4	4	4	4	3	4	4	5	4	5
5	4	4	4	4	4	4	4	4	5
4	4	4	4	4	4	4	4	4	4
4	5	5	5	5	4	4	4	4	4
4	4	5	2	5	4	4	4	4	5
5	5	5	5	5	4	4	5	5	5
5	4	5	4	5	3	4	5	4	5
4	4	4	4	4	4	4	4	4	4
3	4	4	4	4	2	4	4	3	4
4	4	4	5	5	4	3	4	4	4
4	4	4	4	4	4	4	4	3	4
5	4	5	4	5	3	4	4	4	5
4	4	5	4	5	4	4	4	3	5
4	3	5	4	4	2	4	2	4	4
5	4	4	4	4	4	4	4	4	4
4	4	4	4	4	4	4	4	4	4
4	4	5	3	4	3	4	4	2	4
5	4	5	4	4	4	4	5	4	3
4	4	4	4	4	3	4	5	4	4
5	4	5	5	4	3	4	4	3	4
3	4	5	5	5	5	5	2	4	5
4	4	4	3	4	4	4	3	4	3
4	4	4	4	5	4	4	4	4	4
3	4	4	4	4	5	5	4	4	5
5	4	3	3	4	3	4	4	4	4
5	4	4	4	4	4	4	4	4	4
4	4	4	3	4	4	3	3	3	4
3	5	4	5	4	3	4	4	5	3
5	5	5	4	4	5	4	3	4	5
4	4	4	4	5	3	4	5	4	4
5	4	4	5	3	4	4	4	4	4
4	5	4	3	3	4	4	4	4	4
3	3	3	3	2	3	3	3	2	3
5	4	5	4	5	5	4	5	5	5
5	3	4	3	3	3	3	3	3	4
5	4	5	4	4	4	5	4	5	4
4	4	4	4	4	4	4	4	4	4
4	4	4	3	5	4	4	4	4	4
4	3	3	4	4	3	4	3	3	3
1	2	4	999	2	1	1	2	2	1
4	4	4	3	3	4	5	3	4	4
4	4	5	4	4	4	4	3	3	4
4	5	5	2	5	4	5	5	5	4
5	3	4	5	4	4	3	5	4	5
4	3	4	4	5	4	4	5	5	5
2	4	4	3	3	4	3	3	4	3
3	3	3	3	3	4	4	3	4	4
5	4	4	3	4	4	4	4	4	4
5	4	3	2	4	3	2	3	3	3
3	3	4	3	3	4	4	3	4	4
5	4	4	999	5	4	4	4	4	4
4	3	4	4	3	4	4	3	3	5
4	4	4	4	4	4	4	4	4	4
4	3	4	4	2	4	3	4	4	5
4	4	5	4	3	4	4	3	3	4
5	4	4	4	4	4	4	4	4	5
4	4	5	5	3	3	3	4	2	4
4	5	4	3	2	3	4	4	4	4
5	4	5	4	5	4	3	4	4	4
4	3	4	4	4	4	4	4	3	4
5	4	5	5	5	5	5	4	4	4
4	3	4	3	4	3	4	4	3	4
4	4	4	4	4	4	4	4	4	4
4	4	4	4	4	4	4	3	4	4
5	4	5	5	4	4	4	5	3	5
5	5	5	5	5	5	4	5	4	5
5	4	4	4	4	4	3	4	4	4
4	4	4	3	3	4	3	5	4	4
4	4	4	4	4	4	4	4	4	4
5	4	5	5	5	4	4	4	5	4
4	4	4	4	4	4	4	4	3	4
3	4	4	4	4	4	4	4	2	4
4	4	3	3	3	4	2	3	3	3
5	4	4	4	4	4	4	4	4	4
5	4	5	4	4	4	4	4	4	4
5	3	4	4	4	4	4	4	4	4
2	3	2	3	2	4	5	5	4	4
4	4	4	4	4	4	3	4	4	3
5	4	5	4	4	4	4	4	4	4
4	3	4	4	3	4	4	4	3	4
5	4	5	5	5	5	4	5	3	5
5	4	4	4	4	3	4	4	3	4
4	4	3	4	4	4	5	4	4	5
4	5	5	4	4	5	5	4	5	5
4	4	4	3	5	4	4	3	4	4
5	4	4	4	4	4	4	4	4	5
5	4	3	3	4	4	4	4	4	5
4	5	5	5	4	4	4	5	5	3
3	4	3	3	5	4	4	3	2	3
5	4	4	4	5	3	4	4	3	4
5	4	4	5	5	3	4	5	3	5
5	5	5	4	4	4	4	4	4	4
5	4	5	5	5	5	5	4	3	5
5	3	5	4	4	4	4	4	4	4
5	4	5	4	5	1	3	4	4	4
4	4	4	4	4	4	3	4	4	5
4	4	4	3	4	4	4	3	4	4
5	4	4	4	4	4	4	4	4	5
4	4	4	4	3	4	4	4	3	4
4	4	4	4	4	5	4	4	4	5
5	4	5	4	4	4	4	4	4	4
5	5	4	3	4	4	4	4	5	4
5	3	5	5	5	3	5	5	5	5
5	4	4	4	5	4	4	4	4	4
5	5	5	5	5	5	5	5	5	5
5	4	5	5	5	4	4	5	5	5
5	3	3	3	4	5	4	4	2	4
3	3	4	4	4	4	4	4	4	4
4	4	5	4	4	4	4	3	4	4
3	3	3	3	4	3	3	2	3	3
4	4	4	4	4	4	4	4	3	4
4	4	5	4	4	3	4	4	4	2
4	3	4	4	5	4	4	1	2	4
4	4	4	3	4	3	4	4	4	5
5	5	5	5	5	5	5	4	4	5
4	4	5	5	5	4	4	4	4	4
5	4	4	4	4	4	4	5	4	5
5	4	4	3	4	3	4	3	3	5
5	4	4	4	4	4	4	4	4	4
5	5	5	4	5	4	4	5	3	5
5	3	4	4	4	4	4	4	4	5
4	4	4	4	4	4	4	4	3	4
5	4	5	5	5	5	5	4	4	5
4	4	4	4	4	3	4	4	3	4
4	2	4	2	5	2	3	2	4	4
4	4	4	4	4	4	4	4	4	4
5	3	3	5	3	4	4	4	4	4
5	4	5	4	4	4	3	4	3	4
4	4	5	3	4	4	4	4	4	4
4	4	4	4	5	3	3	4	4	5
4	4	5	4	4	3	3	4	4	5
5	4	5	5	5	4	4	3	3	5
3	5	4	4	4	4	5	4	4	4
5	4	5	5	5	4	4	5	4	5
4	5	5	4	5	5	4	4	4	5
4	4	5	4	5	4	4	4	4	5
5	5	5	5	4	5	5	4	5	5
5	4	5	5	5	5	5	5	4	5
5	4	5	5	4	4	5	5	3	5
5	4	5	5	5	4	5	4	4	5
4	4	5	4	5	5	5	4	4	3
5	4	5	4	4	3	5	4	4	4
5	4	5	5	4	2	4	4	3	4
4	4	3	3	4	3	3	3	3	4
5	3	4	4	3	4	5	3	3	5
5	5	5	5	5	4	4	4	4	4
4	4	4	4	4	4	4	4	4	4
4	4	5	5	4	4	4	4	3	4
4	3	5	3	4	4	4	4	4	5
3	4	4	4	3	4	4	4	4	4
5	4	4	4	4	4	4	3	3	4
5	5	5	5	4	4	4	4	4	4
4	4	4	4	3	3	3	4	3	4
5	4	4	3	4	3	4	3	2	3
5	3	5	3	4	3	5	4	4	4
5	4	4	4	5	5	4	4	4	5
5	5	5	5	4	5	5	5	5	5
4	3	3	3	5	3	3	3	3	5
4	3	3	3	3	3	3	3	3	3
5	4	4	4	4	4	3	4	3	4
4	4	4	4	3	4	4	4	3	4
4	4	5	5	4	4	4	4	3	4
4	4	4	4	4	3	3	4	3	4
4	4	4	4	5	4	4	4	3	4
4	3	3	3	4	4	4	3	3	4
5	4	5	4	4	4	4	4	4	4
5	5	5	5	4	5	5	4	4	5
5	3	4	4	4	4	4	4	4	5
5	4	5	5	5	4	4	5	5	5
5	5	4	4	4	5	4	5	5	5
5	4	5	4	5	5	5	5	4	5
4	3	3	3	3	3	4	4	3	3
5	4	5	5	5	3	4	4	4	4
4	4	4	4	4	4	4	4	3	4
5	4	5	4	5	4	4	5	5	5
4	5	4	4	5	4	4	4	4	4
4	4	4	4	4	4	4	4	4	4
5	4	5	4	4	3	4	4	4	4
5	5	5	4	5	5	5	5	3	5
5	5	4	3	4	3	5	4	4	4
4	4	5	4	5	4	4	4	3	4
5	5	4	4	4	4	4	4	4	4
5	2	5	4	4	4	4	3	4	4
5	4	5	5	5	4	5	4	5	5
5	4	4	4	4	3	4	4	4	4
5	4	4	3	4	4	4	4	4	4
5	4	5	4	5	5	4	4	3	4
3	4	2	4	4	4	4	4	5	4
5	4	5	4	4	5	4	4	4	3
5	4	5	5	5	4	5	4	4	4
4	4	4	4	4	3	4	4	4	4
4	2	4	4	4	3	4	4	3	4
4	4	4	5	4	4	5	4	4	4
4	5	4	4	3	3	4	4	5	5
5	5	5	5	5	5	4	4	5	4
5	4	5	4	5	4	4	4	4	4
5	4	4	5	5	4	4	4	4	5

## Sheet: F2_CFA
4	4	4	4	3	3	4	4	4	3
3	4	3	3	3	3	3	3	3	3
5	4	4	4	3	4	3	4	4	4
4	4	4	2	4	4	4	3	3	4
4	4	4	4	4	4	3	4	4	4
4	2	2	3	4	4	4	3	2	4
4	4	4	4	4	3	4	3	3	4
5	2	2	3	5	5	5	5	3	3
5	3	5	5	5	4	3	3	4	4
5	4	5	5	4	5	4	4	4	5
4	3	3	5	4	3	4	3	3	2
3	3	4	5	4	4	4	4	2	4
4	4	4	4	4	4	3	4	4	4
4	4	4	3	3	1	4	4	3	2
2	4	5	5	3	3	2	3	4	5
4	5	5	4	4	5	4	5	5	5
5	4	3	4	4	4	4	4	4	5
5	4	4	4	3	2	4	3	4	4
5	3	4	4	5	4	4	4	4	4
4	4	2	4	4	4	4	4	4	2
3	4	3	3	3	3	3	3	3	3
4	4	4	4	4	4	4	4	4	4
5	5	4	4	5	5	5	5	5	5
3	3	3	2	4	3	3	3	2	3
4	4	3	4	4	4	4	4	4	4
4	3	3	4	4	4	4	4	4	4
2	2	2	4	2	5	5	4	2	2
4	4	3	5	3	3	2	1	4	3
3	2	2	4	3	3	3	2	3	2
4	4	4	3	4	4	4	4	4	3
5	3	4	4	5	5	4	5	5	4
4	2	4	3	3	4	4	4	3	4
3	3	4	3	4	3	3	3	4	3
4	4	3	3	3	2	3	3	3	3
4	4	4	4	4	3	3	4	3	3
3	4	4	5	3	4	4	2	5	4
4	4	4	4	3	4	4	4	4	4
2	5	5	5	5	5	4	3	4	3
4	4	4	4	4	3	4	2	3	2
2	4	3	4	4	2	3	3	3	2
4	4	3	4	3	3	3	3	4	4
4	5	4	5	4	5	4	4	5	4
5	4	3	4	4	4	5	5	5	4
3	3	3	3	4	4	4	4	3	3
4	3	4	4	4	4	5	4	5	5
3	4	4	3	3	3	3	3	3	3
4	4	3	3	3	3	3	3	3	3
2	4	4	4	4	4	4	5	4	4
4	4	3	4	4	3	4	3	3	3
3	4	3	3	4	3	3	4	2	4
4	4	3	4	4	4	4	4	4	4
4	4	4	4	4	4	4	4	3	3
4	3	3	4	3	3	3	3	3	3
4	5	4	4	4	4	4	4	4	4
3	2	4	4	4	4	4	4	4	4
4	4	4	4	4	4	4	4	4	3
5	3	4	5	5	5	3	5	4	5
4	3	3	4	5	3	4	4	3	4
4	4	4	4	3	4	4	4	4	4
4	4	4	4	5	4	2	3	4	5
5	5	3	5	5	4	5	4	5	5
5	4	4	5	5	4	4	4	4	5
3	4	4	3	3	999	999	999	4	3
5	5	5	5	5	5	3	3	5	5
5	3	5	5	3	4	4	5	4	3
4	4	4	5	4	4	3	4	5	5
3	4	4	5	3	4	4	5	5	4
5	4	5	5	5	3	4	4	5	3
4	3	2	3	4	4	5	4	4	3
4	4	4	4	4	4	3	4	3	4
4	3	4	5	4	4	4	3	4	4
4	5	2	4	4	4	4	5	4	3
4	5	5	5	4	5	5	5	5	4
3	3	4	4	4	3	4	5	3	4
4	4	3	4	4	4	3	5	4	4
3	4	3	3	3	5	4	5	5	3
4	4	2	4	4	4	4	4	4	4
4	4	3	4	4	4	4	4	5	4
4	4	4	4	3	4	4	4	4	4
4	4	4	2	4	4	4	3	4	4
4	4	3	4	4	4	3	4	4	3
4	4	3	5	3	4	4	3	4	5
4	4	4	4	2	4	4	4	4	4
4	4	3	4	3	3	4	4	3	3
4	2	2	4	3	4	3	3	3	3
4	4	4	4	4	4	4	4	4	4
4	2	2	4	4	4	5	5	5	4
4	4	4	4	3	4	4	4	4	4
5	5	5	5	5	5	5	5	5	5
5	3	3	4	4	5	5	4	4	4
3	5	3	5	5	5	4	4	5	5
4	2	4	5	5	5	1	1	5	5
2	2	1	4	4	2	2	1	4	2
4	4	3	4	4	4	4	4	3	4
5	5	5	5	3	5	3	4	5	5
5	2	2	3	4	5	5	5	5	5
4	4	3	4	3	4	3	5	5	4
5	1	1	3	4	4	4	3	3	2
4	1	1	1	3	1	4	3	1	1
2	2	3	4	4	3	4	4	2	2
5	5	5	5	5	5	4	4	5	4
4	4	4	5	3	5	2	2	4	4
5	2	4	4	5	5	4	4	3	4
5	4	3	4	5	4	4	4	4	4
4	5	5	5	4	4	4	2	4	4
4	5	3	4	3	5	4	3	4	4
3	3	4	4	3	4	4	4	5	4
4	4	4	5	3	4	4	4	4	4
4	3	3	4	3	4	4	4	4	3
4	3	5	4	4	4	4	4	4	4
5	4	4	4	4	4	3	4	4	3
5	5	5	4	5	4	4	4	5	4
5	2	3	3	5	5	3	4	5	4
4	2	2	4	4	4	4	5	4	3
4	4	4	4	3	4	4	4	4	4
3	5	5	5	5	5	3	3	4	4
4	2	2	5	4	5	5	2	4	3
2	4	2	4	2	3	3	4	4	2
4	4	4	4	4	4	4	5	4	5
4	4	4	4	3	4	2	4	3	3
4	3	4	4	4	4	4	3	4	4
3	3	2	3	3	3	4	5	3	3
4	4	4	4	4	4	4	4	4	4
4	3	4	3	2	4	4	3	3	4
4	4	4	4	4	4	4	4	4	4
4	4	4	4	4	5	2	4	4	4
5	4	4	5	5	4	5	5	5	4
4	4	2	4	4	4	4	3	4	4
4	4	4	4	3	4	4	2	4	4
4	3	3	3	3	2	3	4	3	3
3	3	3	3	4	3	3	3	3	3
4	4	2	4	4	3	4	3	5	3
2	4	3	4	2	4	2	3	2	4
4	4	3	4	4	4	4	4	4	3
5	5	4	5	5	4	5	5	5	4
4	2	2	3	4	3	2	4	3	3
5	5	5	5	5	5	5	4	5	5
5	5	4	4	5	3	5	4	5	5
4	3	3	3	4	4	4	4	4	4
4	3	2	2	3	3	3	5	4	4
3	4	4	4	4	3	4	4	4	3
4	3	2	4	4	4	4	4	4	4
4	4	4	4	4	4	4	4	4	4
5	2	1	2	2	2	3	4	3	1
4	3	3	4	4	4	4	3	4	4
4	2	3	5	3	4	3	4	3	3
4	5	5	4	5	5	4	5	5	4
3	4	2	4	2	3	2	3	2	3
3	3	3	2	3	4	4	4	4	4
2	3	3	3	2	3	3	2	3	3
4	4	3	4	4	3	4	4	5	4
4	3	4	4	4	4	4	4	4	4
4	4	4	4	4	4	4	4	3	4
5	5	4	3	4	4	4	4	4	4
4	3	4	4	4	4	4	4	4	4
3	3	4	5	5	5	5	3	4	5
5	3	5	4	5	4	2	3	3	4
4	3	4	4	4	4	4	2	5	5
4	1	1	4	4	4	2	4	2	3
3	4	4	4	3	3	3	2	4	4
4	2	3	3	3	3	3	3	3	3
4	4	4	4	4	4	3	4	4	4
5	1	1	3	3	3	4	4	3	3
4	2	2	2	4	3	3	3	2	2
4	3	4	4	4	3	3	3	4	4
4	5	5	4	3	4	4	4	4	5
4	4	4	4	3	4	3	4	4	4
3	4	4	4	3	3	4	2	4	4
4	5	5	5	5	5	5	5	5	5
4	3	3	3	4	999	999	999	3	3
4	5	5	4	4	4	3	3	4	4
4	2	4	4	3	3	4	3	4	4
3	3	3	3	3	3	3	4	3	3
5	4	4	5	5	4	4	4	5	3
4	3	3	4	4	4	3	4	4	3
5	4	4	5	5	5	5	3	5	5
5	2	2	4	4	3	4	3	3	3
4	3	3	4	3	5	4	2	4	2
4	2	3	4	4	5	4	5	3	3
5	3	3	3	4	3	5	5	3	5
4	3	2	3	3	4	4	3	3	3
2	2	4	4	4	4	4	3	3	4
4	2	2	2	2	3	2	2	3	2
4	2	2	4	3	3	4	3	3	2
4	3	2	3	4	4	4	3	3	3
4	3	2	4	4	5	3	3	4	4
4	4	4	4	4	4	4	4	4	4
3	5	4	4	3	3	3	3	4	3
3	1	1	4	1	2	4	1	2	4
4	4	1	4	4	4	2	3	4	3
5	4	4	4	5	4	4	4	4	4
4	5	5	4	4	4	4	4	4	5
5	5	5	5	5	5	5	5	4	5
4	3	3	3	4	3	3	4	4	4
4	3	4	4	4	4	4	4	4	4
4	3	3	4	4	4	3	4	4	4
4	4	5	5	4	5	5	4	5	5
4	4	4	3	4	4	4	4	4	3
4	3	2	3	4	4	4	4	4	2
3	2	3	2	4	3	3	3	4	3
4	4	4	3	4	4	4	4	4	4
4	2	2	4	4	2	2	4	2	2
4	4	5	3	4	4	5	3	5	5
5	4	5	4	4	5	2	3	5	4
5	5	5	4	5	4	4	4	5	4
3	3	5	5	4	3	3	4	3	4
4	3	3	3	3	3	2	2	3	4
4	3	2	3	3	4	3	4	4	4
3	4	2	4	4	3	4	4	5	4
4	4	4	4	4	4	5	5	4	4
3	3	3	5	4	4	5	3	3	3
4	4	3	4	4	4	4	4	4	4
3	4	4	4	4	4	5	4	4	4
3	3	2	3	3	4	4	4	3	3
4	4	4	3	3	4	4	3	4	4
4	4	4	4	4	3	3	3	2	3
4	4	3	3	4	3	2	5	2	4
2	3	2	4	3	4	2	3	3	2
4	4	4	4	4	4	3	4	4	4
3	5	1	5	4	2	4	5	4	4
4	3	3	4	4	3	4	3	3	3
4	3	4	4	4	4	4	3	3	4
4	4	4	4	4	5	5	4	4	4
4	1	1	3	4	5	5	4	3	4
2	4	4	4	4	4	2	2	4	4
4	3	2	4	3	4	4	4	3	4
4	2	4	4	3	4	3	5	3	3
5	4	4	4	4	4	4	4	4	4
4	5	4	5	4	5	5	5	5	4
2	3	4	4	4	4	3	3	3	3
4	4	3	5	3	4	4	5	4	4
4	4	4	4	4	4	4	4	4	4
4	4	4	4	4	4	2	4	4	4
4	3	2	3	4	4	4	4	3	3
5	2	2	2	4	4	3	4	3	2
4	3	4	4	4	5	4	4	4	5
4	2	4	4	4	4	3	3	3	3
4	4	3	4	3	3	3	3	3	3
2	3	4	4	3	4	2	2	4	4
2	3	2	3	4	4	4	4	4	3
4	4	3	4	4	4	4	4	4	4
3	4	2	4	4	3	4	4	4	3
4	5	5	5	3	4	5	4	4	4
3	5	4	4	5	3	5	2	5	4
2	3	4	5	2	4	3	3	4	3
4	4	3	4	5	4	4	4	5	3
2	2	3	3	3	4	4	4	3	4
3	5	4	4	4	4	4	4	4	5
4	2	2	4	4	4	4	4	3	2
4	3	3	4	3	4	4	4	3	2
4	4	2	4	3	3	4	3	4	3
4	3	3	4	4	4	4	4	4	4
2	5	4	4	4	5	4	4	4	4
4	3	4	4	4	4	4	4	3	4
4	3	2	4	3	4	3	4	4	3
4	3	3	4	3	4	5	4	4	5
4	3	4	3	3	4	5	3	4	4
4	3	4	4	3	4	4	3	4	4
5	4	2	5	3	4	5	4	4	5
2	4	4	4	3	4	4	4	4	4
3	4	4	4	4	4	4	4	4	4
3	3	3	4	3	5	3	4	3	3
3	4	4	4	3	3	3	3	4	3
4	5	5	5	5	4	5	4	5	5
5	4	4	3	4	4	4	4	5	4
4	5	5	5	2	4	4	3	4	5
3	4	2	4	2	3	3	2	2	3
4	4	4	4	4	4	4	4	4	4
4	4	2	4	5	4	4	4	5	2
5	4	4	5	5	4	3	4	5	5
3	5	5	5	5	5	2	5	5	5
4	4	4	4	4	4	4	4	4	4
3	3	3	4	4	3	3	4	4	4
4	4	3	4	4	4	4	4	4	4
3	4	4	3	3	2	4	5	3	2
4	4	4	4	4	4	3	4	4	4
4	4	4	4	4	5	4	4	5	5
4	3	5	5	3	4	3	3	5	5
4	4	4	4	4	4	4	3	3	4
4	4	4	4	4	4	3	3	4	2
3	4	2	5	4	3	2	4	4	4
4	2	4	2	5	3	5	4	4	2
4	3	3	3	4	4	4	4	4	4
5	2	2	3	3	3	3	2	5	4
5	5	5	3	5	5	5	5	5	5
4	4	4	3	4	3	4	4	4	4
5	4	4	4	4	5	4	2	4	4
4	1	5	4	3	5	4	2	4	5
3	3	4	4	1	3	4	2	3	3
4	2	2	3	2	4	4	4	4	3
3	4	2	4	4	4	4	4	4	4
2	3	1	2	3	2	3	3	3	1
4	4	4	4	3	4	4	2	4	4
3	3	2	3	3	3	3	2	3	3
5	2	3	4	4	4	4	4	5	5
4	3	2	4	4	4	4	5	3	2
4	4	4	4	4	4	4	4	4	4
3	3	3	3	3	4	5	4	3	3
4	4	2	2	4	4	5	4	5	5
4	3	3	3	4	4	4	4	4	3
3	4	4	4	2	4	4	2	3	3
4	4	5	5	3	3	3	4	3	4
4	4	2	3	4	4	5	4	4	4
4	4	5	5	5	5	5	5	2	5
5	4	4	3	4	3	4	5	3	4
5	5	4	4	5	5	4	4	5	3
4	4	4	4	4	4	4	3	4	4
4	4	3	4	3	3	4	3	3	3
4	3	3	4	3	3	3	3	3	3
5	3	3	5	4	4	4	4	4	3
5	2	2	5	4	4	5	4	2	4
4	3	2	3	4	3	4	3	3	3
4	3	4	4	4	4	4	4	4	3
3	3	3	4	4	4	3	4	3	3
4	3	3	3	3	3	3	3	3	4
3	4	3	4	3	3	4	3	4	3
3	3	3	3	3	3	4	4	4	4
4	2	3	3	3	4	3	4	4	2
5	1	1	3	5	5	5	5	3	2
4	4	3	4	4	4	4	4	4	3
4	2	2	2	2	4	2	4	3	3
4	3	4	4	3	3	3	5	3	3
3	2	2	2	3	3	3	2	3	2
3	3	4	3	3	4	4	4	4	3
4	3	2	3	4	2	2	3	3	1
4	4	1	5	3	3	5	3	5	3
5	1	3	2	5	4	2	4	1	2
4	3	4	3	4	5	3	4	5	3
3	4	3	4	4	3	4	5	4	5
3	4	3	3	4	4	4	4	4	3
4	3	4	3	4	3	4	4	5	3
5	5	5	5	4	5	5	5	5	5
4	4	4	5	3	3	3	4	5	3
4	4	4	4	4	4	2	3	4	4
4	4	5	5	4	5	4	5	5	5
3	4	3	4	3	3	2	3	4	4
4	2	2	4	4	4	3	4	2	2
4	3	3	4	5	5	4	5	3	3
4	2	3	4	4	4	3	4	5	4
5	4	4	4	4	4	4	4	4	4
4	3	3	4	3	3	2	3	3	3
3	2	3	3	4	3	3	2	3	3
4	5	5	5	5	4	3	4	4	5
4	3	4	4	4	3	4	4	4	4
3	3	3	4	4	3	3	4	4	4
5	3	3	3	3	3	3	3	3	3
4	4	4	4	4	3	3	3	3	3
4	4	4	3	4	4	4	3	4	3
3	4	4	5	3	4	3	3	4	5
5	4	4	4	4	4	5	5	4	4
4	4	4	4	3	4	3	4	3	3
4	3	3	4	4	4	3	4	3	3
3	2	5	4	3	4	4	5	4	4
5	5	5	5	5	5	2	5	5	5
5	5	5	5	2	5	2	2	5	5
4	3	4	4	5	4	5	4	4	4
3	4	4	3	4	4	3	5	5	4
5	5	5	5	5	5	5	5	5	5
5	3	4	4	3	4	3	3	4	4
4	5	3	4	4	4	4	5	4	3
4	2	2	3	3	3	3	4	4	2
4	4	4	4	3	4	4	3	4	3
3	3	2	4	3	4	3	4	4	3
4	3	3	3	4	5	5	3	4	4
4	2	2	2	4	4	4	4	4	4
5	4	3	4	4	4	4	5	4	4
2	3	4	4	3	3	3	3	4	4
4	2	2	2	3	2	2	2	2	3
4	3	1	4	3	3	5	3	3	4
5	5	5	5	5	4	4	5	3	4
4	3	3	4	4	4	4	4	4	4
4	4	4	5	4	4	5	4	4	4
4	3	3	4	3	4	4	4	4	4
4	4	4	4	4	5	4	3	3	3
5	2	4	3	3	3	5	3	3	4
4	3	3	4	4	4	3	4	5	4
2	4	3	3	4	3	4	3	4	5
3	5	5	4	5	4	4	5	4	4
2	3	4	4	1	5	1	2	4	5
4	3	3	4	4	4	4	4	4	4
4	4	4	4	4	4	4	4	4	4
4	3	2	2	4	3	4	3	3	3
4	4	3	4	3	3	3	3	4	3
2	4	4	4	4	4	3	4	4	4
5	5	5	5	5	5	5	5	5	5
4	4	4	4	5	4	4	5	4	4
5	5	5	5	4	5	5	4	4	5
4	4	4	4	3	4	4	4	3	4
4	4	3	4	4	4	4	4	4	4
5	4	2	3	3	4	4	4	4	5
4	4	4	5	4	5	5	4	4	4
3	4	5	5	3	3	3	4	4	4
5	3	3	5	5	3	4	2	3	3
5	5	4	4	4	4	4	4	4	4
3	4	4	4	5	4	4	5	4	4
4	2	4	4	4	4	4	4	4	4
4	4	4	5	4	4	4	4	4	4
4	3	2	3	2	4	4	3	3	3
3	1	2	2	2	2	3	2	2	3
5	5	5	5	5	4	3	3	4	5
3	4	5	5	5	5	3	4	5	4
3	3	4	5	2	3	2	4	3	4
4	3	3	4	4	4	4	4	3	3
5	5	2	5	5	5	5	5	3	5
4	3	2	3	5	4	4	5	2	2
4	4	3	4	4	4	3	4	4	4
5	4	4	4	4	3	3	4	4	4
5	5	5	5	5	5	4	4	5	5
4	4	3	4	3	4	3	4	4	4
3	4	3	4	3	3	4	4	3	4
4	4	4	4	4	3	4	4	3	3
5	4	4	4	4	5	3	4	4	4
4	3	3	3	4	4	4	4	3	3
2	4	4	4	4	4	4	4	4	4
4	3	2	4	3	3	2	3	4	4
3	3	3	4	4	3	5	4	4	4
3	3	3	4	3	3	3	4	4	4
3	3	1	3	3	3	3	3	3	2
3	3	2	4	4	4	3	5	4	3
3	2	2	3	3	4	4	3	3	3
4	3	2	3	4	5	3	4	3	4
4	2	5	2	5	4	4	5	4	5
4	3	2	3	4	4	3	4	3	3
5	4	5	5	4	5	1	5	5	4
4	2	2	3	4	4	4	4	4	4
2	2	3	3	3	2	5	3	4	4
3	3	4	5	3	5	5	5	5	4
3	2	1	3	3	3	4	4	4	2
3	4	4	2	3	2	3	4	4	5
4	3	3	4	3	3	3	3	3	3
4	3	3	4	4	4	4	4	4	4
4	3	3	4	3	4	4	3	4	4
4	4	4	3	4	4	4	4	3	4
5	3	4	4	4	4	3	4	3	3
4	3	3	4	4	4	4	4	4	4
5	4	3	4	3	3	3	3	4	4
5	4	3	5	4	5	3	4	4	4
4	5	5	5	5	4	4	4	4	4
5	3	4	4	3	3	3	3	3	3
5	5	4	5	1	5	1	5	5	5
4	3	3	3	3	3	4	3	3	3
3	5	4	5	4	4	3	4	4	5
4	3	3	4	4	4	4	4	4	4
3	4	4	4	4	4	3	4	4	4
4	4	2	4	4	4	4	3	4	3
5	3	4	4	5	4	4	4	4	4
3	4	4	4	3	4	3	3	4	3
4	4	3	5	4	4	4	3	5	3
5	5	4	4	4	5	4	5	5	4
5	4	3	4	4	4	4	3	5	3
4	3	2	4	3	3	3	3	4	2
4	5	5	5	4	4	5	5	5	5
4	4	5	5	4	4	5	5	5	4
4	3	3	3	3	3	4	3	4	4
5	5	4	4	5	4	4	4	4	4
4	4	4	4	2	4	4	4	4	4
4	4	4	4	4	3	4	4	4	4
5	3	5	4	4	3	4	3	3	4
4	4	3	3	4	3	4	3	5	4
4	4	3	4	4	4	4	4	4	4
3	4	4	5	4	5	4	4	5	4
3	4	4	3	4	4	3	3	4	3
4	5	5	5	5	4	3	5	5	5
4	4	5	5	3	4	3	3	3	3
4	4	2	3	4	3	3	2	2	3
3	5	4	5	3	5	4	5	4	4
4	3	1	3	3	3	4	3	3	2
4	4	3	4	4	4	4	4	4	4
4	3	3	4	4	4	4	4	4	3
4	4	3	4	3	4	4	3	2	3
5	5	2	5	5	5	3	5	5	3
5	2	2	3	5	5	3	5	3	2
4	3	3	2	3	3	3	3	4	3
4	5	5	5	3	3	3	3	4	5
4	2	2	4	2	5	2	3	3	3
4	4	3	3	4	3	4	3	4	4
5	5	4	5	3	4	3	4	4	4
5	5	5	5	5	5	3	2	5	5
4	4	4	4	3	3	2	3	4	4
4	3	3	3	4	4	4	4	4	3
4	3	2	3	3	3	2	2	1	2
3	3	4	4	2	2	4	2	4	2
4	4	4	3	4	4	4	4	4	5
5	5	5	3	2	4	2	2	5	5
5	4	4	4	4	4	4	4	4	4
4	4	3	4	4	4	4	4	4	4
4	4	4	4	4	4	3	4	4	4
5	3	5	4	4	4	4	4	4	5
4	4	4	4	4	4	4	4	4	4
4	2	2	3	3	4	3	4	3	2
2	2	2	4	4	4	5	3	3	3
3	3	3	3	3	3	3	3	3	3
4	3	2	4	4	4	4	5	4	3
4	3	2	3	4	4	4	4	4	3
5	4	4	4	4	4	3	4	4	4
4	3	3	3	4	3	3	3	3	3
4	4	3	4	5	5	5	4	4	3
4	3	3	3	4	3	4	4	3	3
4	2	2	3	3	3	4	3	3	3
5	2	3	4	4	4	4	5	4	4
5	2	3	4	4	4	4	4	3	3
4	5	4	3	4	3	3	3	4	3
3	2	3	3	2	5	4	2	3	2
3	3	4	4	4	4	2	3	3	3
4	3	3	3	4	3	2	2	3	3
4	2	2	3	4	5	5	5	4	3
4	2	2	3	3	3	3	3	3	3
4	4	4	4	4	4	4	4	3	4
4	3	3	3	3	4	4	4	3	2
999	2	3	3	3	3	2	3	3	3
5	5	5	4	5	5	4	4	5	5
4	3	3	4	4	3	3	3	3	3
4	4	4	4	4	4	3	4	4	4
3	2	3	4	3	4	3	3	3	4
5	4	4	4	4	4	3	2	4	5
4	2	4	4	4	4	4	4	3	4
4	2	4	4	4	3	5	3	4	4
4	4	4	5	4	4	5	4	3	4
4	4	3	4	3	3	3	3	4	3
2	3	3	3	3	2	3	3	4	3
3	4	4	4	4	4	5	3	3	5
3	3	3	3	3	4	4	5	3	3
3	3	3	3	3	3	3	3	3	3
4	3	4	4	4	4	4	4	4	4
3	4	3	3	4	4	4	4	4	4
5	5	5	4	4	5	4	4	5	4
4	4	3	3	3	4	3	4	4	3
3	3	3	3	3	3	3	3	3	3
3	4	4	4	3	3	3	4	3	3
4	3	4	2	3	4	3	3	4	4
5	5	5	3	4	3	5	3	5	5
3	5	4	2	4	4	5	4	5	4
4	5	4	5	4	4	5	4	4	4
5	5	5	5	4	5	5	5	5	5
3	2	2	3	3	4	3	3	3	3
4	4	4	4	3	3	4	4	5	3
3	3	3	3	3	4	3	3	3	3
4	4	4	3	3	4	3	4	3	3
2	3	5	4	3	2	4	4	4	3
4	3	4	4	4	4	4	4	4	4
4	2	2	3	3	3	3	4	4	3
5	3	5	4	5	4	3	3	4	5
4	3	3	4	3	4	4	4	4	4
4	4	4	4	4	4	4	4	4	4
5	3	4	4	4	3	4	4	4	4
4	3	3	4	4	4	4	4	4	3
4	2	2	3	4	4	4	3	3	3
4	4	5	4	4	4	3	4	4	4
1	4	3	3	3	3	4	3	4	1
5	3	4	4	5	4	4	4	3	4
4	5	4	4	3	4	2	3	4	4
4	4	4	4	5	2	3	3	3	5
4	5	4	3	4	4	4	4	4	3
4	4	3	3	4	4	4	4	4	4
3	4	2	3	4	3	3	3	4	3
4	3	3	5	4	4	4	5	4	4
5	5	5	3	5	3	3	2	3	4
2	4	2	1	3	4	5	5	3	3
4	4	5	5	4	4	4	4	4	5
4	4	2	3	2	3	3	3	3	2
4	3	4	4	4	4	4	4	4	3
4	4	3	4	4	4	3	4	4	4
4	3	3	4	4	4	5	4	4	4
5	5	5	5	4	4	5	4	4	5
3	4	4	3	4	3	4	3	4	5
3	3	2	4	4	4	2	3	4	4
4	4	4	4	3	3	4	4	4	4
4	3	5	4	5	5	3	4	5	4
2	2	2	3	2	4	4	4	2	3
2	999	999	999	4	4	2	5	4	4
4	4	5	5	4	4	4	5	4	5
5	3	4	4	4	4	4	5	4	4
4	3	4	4	3	4	4	4	4	4
4	4	4	5	4	4	4	4	4	4
3	5	5	5	2	5	2	2	5	5
1	1	1	2	2	3	5	4	2	3
5	5	5	5	4	5	5	5	5	5
4	4	3	4	4	3	4	2	4	4
4	5	3	4	3	3	4	3	2	2
4	2	3	3	4	4	4	3	3	2
4	4	4	4	4	4	3	4	4	4
5	4	3	4	4	3	3	3	4	4
3	5	4	5	4	4	4	4	4	4
4	2	1	3	4	4	4	4	3	3
4	3	3	4	4	4	4	3	3	3
4	4	4	4	3	4	4	3	4	4
5	2	1	4	4	4	3	3	3	4
5	3	2	4	4	4	4	3	4	4
4	4	3	4	4	4	4	4	4	4
4	4	4	4	3	3	4	4	4	4
5	3	5	5	3	2	3	2	4	5
4	4	3	3	4	3	3	4	3	4
4	4	3	4	4	4	4	4	4	4
4	5	5	5	4	5	4	2	5	5
4	3	4	3	3	4	4	2	4	4
4	3	2	3	3	3	5	4	3	3
4	4	2	2	3	3	3	2	3	2
4	4	3	3	3	3	3	3	3	3
3	4	4	5	4	4	3	3	3	5
4	3	4	3	4	5	3	4	4	5
4	2	3	3	4	4	3	2	3	4
2	2	2	4	3	3	4	4	4	3
3	3	4	3	3	2	3	4	4	3
5	4	4	4	4	4	5	4	4	5
3	3	3	3	3	4	4	3	3	3
4	4	3	5	5	4	4	4	4	4
4	3	2	3	4	4	4	3	3	4
4	3	4	4	4	4	4	4	5	4
4	4	3	4	4	4	4	4	4	3
1	2	4	4	1	1	1	2	2	1
4	4	4	3	4	3	4	4	4	3
4	4	3	3	3	4	4	4	3	4
2	3	2	3	4	4	4	4	4	3
4	5	5	4	4	4	3	4	4	4
4	4	5	4	4	4	5	4	5	4
2	4	3	4	3	5	4	4	4	4
3	3	3	4	4	3	3	3	4	3
4	3	3	3	4	4	4	4	3	3
3	3	3	3	4	3	3	3	4	4
3	3	3	4	3	4	3	3	3	4
3	4	4	3	3	3	4	3	4	4
3	3	3	4	4	4	3	3	4	3
4	3	3	4	3	4	5	4	4	4
4	4	5	4	2	4	3	3	4	5
4	3	2	3	3	4	2	3	3	3
4	2	3	3	4	4	4	3	4	3
2	1	3	4	2	4	3	4	4	4
4	4	4	3	3	4	3	3	4	4
3	2	3	4	3	4	4	3	4	3
4	4	4	4	3	4	3	4	4	3
4	2	5	4	4	4	4	3	5	4
4	2	3	3	4	4	3	3	2	3
4	4	3	3	4	3	4	4	4	4
4	3	3	3	3	4	4	4	4	4
4	4	4	4	4	4	4	4	4	5
5	4	3	4	5	5	5	5	5	5
4	4	4	4	4	3	4	4	4	4
4	4	4	5	4	4	4	4	4	4
4	4	3	4	4	4	4	4	4	3
5	4	3	4	4	4	4	3	4	3
4	4	5	4	4	3	4	3	3	4
4	4	3	4	4	4	3	4	4	4
3	3	3	2	4	3	3	3	3	4
5	3	4	4	4	4	4	5	3	3
5	2	4	4	4	4	3	4	4	3
4	3	3	4	3	5	3	4	4	3
3	4	3	3	4	2	4	1	3	5
4	3	3	3	4	3	4	3	4	2
4	2	2	3	4	4	4	5	3	3
4	4	4	4	3	4	2	4	4	4
5	4	3	4	5	4	5	5	4	3
4	3	3	3	3	3	4	4	3	3
4	3	4	4	4	4	4	4	4	4
4	4	5	4	5	5	5	3	5	5
4	2	2	2	2	4	3	4	2	2
4	4	4	4	4	4	4	4	4	4
5	4	3	4	4	3	4	3	3	4
3	4	5	4	3	4	5	5	3	4
4	4	4	3	3	3	2	4	4	3
4	3	3	4	2	3	4	4	3	3
4	5	2	5	3	5	5	3	4	4
3	3	3	4	4	4	4	5	4	4
5	5	3	4	5	4	3	5	4	4
4	4	4	4	4	4	4	4	4	4
5	2	2	4	3	4	4	3	3	4
4	4	2	4	4	3	5	2	3	3
3	3	3	2	3	3	3	3	4	3
4	3	2	3	4	4	2	4	4	3
4	4	5	5	2	4	3	3	5	4
4	4	5	4	4	4	3	4	5	5
4	4	4	5	4	4	4	4	5	4
5	4	5	5	4	4	5	5	4	4
5	3	3	4	3	4	5	2	5	4
4	3	4	4	4	4	5	4	4	4
5	5	5	5	5	5	4	4	3	4
5	1	3	2	5	3	5	5	2	4
4	2	5	4	4	5	2	3	4	4
4	4	4	3	3	3	5	4	5	4
4	4	4	3	4	4	3	4	4	3
3	4	4	4	3	3	4	3	3	4
4	4	3	4	4	4	3	4	3	3
3	4	5	4	3	3	4	4	4	3
3	2	2	4	2	5	3	3	2	4
4	4	3	3	3	4	3	4	4	4
4	4	4	4	4	5	4	3	4	3
4	4	4	3	4	4	4	4	4	4
5	5	5	3	3	5	4	5	5	5
4	3	3	4	3	4	4	3	4	4
4	3	3	3	4	3	4	4	3	3
3	4	5	5	5	4	5	5	3	4
4	3	3	4	4	4	4	4	3	4
3	2	3	4	4	4	4	3	4	4
4	4	2	4	4	4	4	5	5	4
4	4	4	4	4	4	4	4	4	4
2	3	2	4	3	3	3	4	3	3
4	4	4	4	4	4	3	4	4	4
4	4	5	4	4	4	4	4	4	4
4	3	2	3	4	3	4	4	3	3
4	4	4	4	4	5	5	4	4	4
4	4	4	4	3	4	4	3	4	4
3	3	2	4	4	4	4	4	4	3
5	5	5	4	3	5	1	3	5	5
4	4	2	4	4	2	3	3	2	3
4	2	2	3	5	3	5	4	2	3
3	4	3	4	4	5	5	3	4	4
4	4	3	4	4	3	2	4	4	3
5	5	4	5	4	5	4	5	5	5
3	3	3	4	4	5	4	3	5	5
4	5	5	5	4	5	4	4	5	5
4	3	3	3	4	4	2	4	3	4
5	4	5	5	4	4	3	3	5	3
4	3	4	4	5	4	3	4	4	4
3	3	2	4	4	4	4	4	4	4
3	3	3	4	3	4	3	4	3	3
3	4	4	5	3	4	5	4	5	5
5	4	4	4	4	4	2	4	4	4
4	4	4	4	4	4	4	4	4	4
4	4	4	3	4	5	4	3	4	4
3	5	4	5	4	4	4	4	4	5
3	4	2	4	4	4	3	4	4	4
5	3	2	3	4	3	3	3	3	2
4	2	3	2	4	4	4	4	3	3
4	3	3	4	4	3	4	4	3	3
4	3	4	3	3	3	3	4	3	3
2	4	3	4	3	5	4	3	4	5
4	2	4	4	3	5	5	3	4	3
5	4	2	5	5	5	5	5	4	4
3	3	3	3	3	5	3	4	4	4
4	3	3	3	3	3	1	2	3	4
3	4	4	4	4	4	4	4	4	4
3	4	4	4	4	4	4	3	4	4
4	5	5	5	4	4	4	5	4	4
4	4	4	4	4	4	3	4	3	4
4	3	4	4	4	4	4	4	4	4
4	4	3	4	4	4	4	3	4	4
4	4	3	4	5	4	5	5	4	4
5	4	4	5	4	4	4	4	5	5
4	4	3	4	4	4	4	4	4	3
5	3	4	4	4	5	5	4	4	4
5	4	4	4	4	5	4	5	4	5
5	5	5	5	5	5	3	3	5	5
4	3	3	3	3	3	3	5	4	4
4	3	3	4	5	3	4	3	2	3
4	5	3	5	3	5	3	3	4	4
5	2	3	5	5	4	5	4	4	3
4	3	4	4	4	4	4	4	4	4
4	4	4	4	4	4	4	4	4	4
4	3	2	4	4	4	4	4	4	4
5	3	4	4	3	4	2	3	5	4
4	2	2	2	4	3	4	3	3	3
5	3	4	4	4	4	4	5	3	4
5	4	4	4	4	4	4	4	4	4
4	4	4	5	5	4	4	4	5	4
5	4	4	3	3	4	4	3	4	4
4	4	3	4	4	3	4	3	4	4
4	4	4	4	4	4	4	4	3	4
4	3	4	3	4	4	4	4	4	4
3	4	3	3	4	4	4	2	4	4
4	2	3	3	5	4	4	3	3	3
3	4	4	4	4	4	4	4	4	4
4	4	4	4	3	4	3	4	4	4
4	4	4	4	3	4	4	3	3	4
4	4	4	4	4	4	4	4	4	4
4	3	2	4	4	3	4	4	3	3
4	3	4	5	4	4	4	4	3	4
4	3	4	4	4	4	3	4	4	4
5	3	4	4	4	5	3	3	4	3

## Sheet: F1_CFA
1	4	3	4	3	3	4	3	3	3
4	3	4	3	4	2	2	3	3	3
3	4	4	4	3	3	3	3	3	4
4	4	4	3	4	4	4	4	4	4
3	3	4	4	4	4	4	4	4	4
4	4	4	3	4	3	3	3	4	4
4	3	2	4	4	4	3	3	3	4
5	4	3	5	5	5	5	5	5	5
4	5	5	4	5	4	3	4	4	4
4	4	4	4	4	3	3	4	5	4
4	4	4	4	5	4	4	4	4	3
4	4	4	3	4	3	3	4	4	3
3	4	4	4	4	4	3	2	3	4
3	4	3	5	2	3	4	3	4	2
2	5	5	5	3	2	3	4	2	4
4	4	5	5	5	4	4	4	4	5
4	5	5	5	4	4	4	5	4	4
1	4	5	5	2	2	2	2	2	4
5	4	4	3	4	4	4	4	1	4
2	3	4	3	5	4	4	3	4	4
3	5	4	4	4	4	4	4	5	4
3	4	4	3	4	3	3	3	3	3
2	5	5	5	4	5	5	5	5	5
2	4	5	4	3	3	3	3	3	4
3	2	5	5	4	3	4	2	4	4
3	4	4	4	3	3	3	2	3	3
1	2	1	1	4	3	3	1	1	1
4	5	5	5	5	4	3	2	2	5
3	3	4	2	3	3	3	2	3	3
4	3	4	4	4	3	4	4	3	4
5	5	5	5	5	4	5	2	4	5
2	4	4	4	4	3	3	4	3	3
4	4	4	3	3	3	3	4	4	4
3	2	3	2	4	3	2	2	3	3
4	4	4	4	4	3	4	2	4	4
5	4	4	3	3	3	3	3	3	4
4	4	4	4	4	4	4	4	4	4
4	5	5	5	4	4	3	3	3	5
4	4	4	4	4	3	3	3	1	4
1	2	4	4	4	4	3	4	3	4
4	4	4	4	4	3	4	4	4	3
2	4	4	5	4	3	3	3	3	4
3	4	3	3	3	5	3	2	4	3
3	4	4	3	3	3	3	2	3	2
4	4	4	3	4	4	4	3	3	5
4	3	3	4	4	4	3	3	3	3
4	4	4	3	3	3	3	3	3	3
3	3	2	3	4	3	3	4	3	3
3	4	4	4	3	3	3	3	3	3
4	5	4	2	4	3	3	4	4	3
3	3	3	3	4	4	2	3	3	3
4	4	4	4	3	4	3	3	3	4
3	3	4	3	2	999	3	2	3	3
4	4	5	4	4	3	4	4	3	4
4	4	4	2	4	4	4	4	3	4
3	3	4	3	4	999	2	3	2	3
5	5	4	5	5	3	5	5	4	4
2	4	3	3	3	4	3	3	2	2
4	4	4	4	4	4	3	3	3	4
4	5	5	4	4	3	2	3	3	3
5	5	4	4	5	4	3	5	4	5
5	4	5	4	4	4	4	5	5	4
3	5	3	3	4	3	5	5	3	999
5	5	5	4	5	4	3	2	4	4
4	5	4	4	5	3	5	4	5	5
4	4	4	4	5	5	5	4	5	3
3	4	4	4	5	4	3	5	5	4
4	5	5	3	5	3	4	5	4	4
3	4	5	4	3	4	4	3	3	3
4	4	4	4	4	4	2	3	4	3
4	4	5	4	3	4	3	4	3	4
3	4	4	3	4	4	3	2	3	3
4	4	4	4	4	5	4	4	5	5
4	5	4	5	4	5	4	4	2	4
4	4	4	4	4	4	3	3	3	4
4	4	5	4	4	4	5	4	4	5
2	4	4	3	4	4	3	2	3	3
3	3	4	3	3	3	4	3	4	4
4	4	3	4	4	4	4	4	4	4
3	2	3	3	4	4	4	4	4	3
4	4	4	4	4	4	4	4	4	4
5	5	4	3	3	5	4	4	4	4
4	3	4	4	4	2	4	2	2	3
4	4	4	4	4	4	3	3	4	3
2	4	3	2	3	3	2	2	3	4
4	4	4	4	4	4	4	4	4	3
4	4	4	3	3	4	2	4	5	3
4	4	4	4	4	4	4	3	4	4
4	5	5	5	5	2	3	4	2	3
3	5	4	5	5	4	4	4	5	4
3	5	5	4	4	4	4	2	4	5
2	4	4	4	2	4	4	2	4	5
2	2	4	4	4	4	4	3	4	4
4	4	4	3	4	4	4	3	4	4
4	5	5	3	1	1	1	2	1	3
5	5	5	5	5	5	2	3	4	5
4	5	5	5	3	3	2	2	4	4
5	4	5	2	5	4	4	2	4	5
5	3	5	3	4	4	2	2	3	2
1	2	2	3	4	5	4	2	4	3
2	5	5	4	5	5	5	4	3	5
2	4	3	1	2	4	2	5	3	4
1	5	4	3	4	4	3	2	3	4
4	5	4	4	3	4	3	3	2	5
5	4	4	3	3	4	3	3	2	5
4	3	3	2	4	3	4	2	3	2
5	5	4	3	2	3	3	2	2	4
4	3	4	4	3	4	4	4	4	4
3	4	4	4	4	4	4	4	4	4
4	4	4	4	4	3	4	4	4	4
5	3	4	3	4	3	1	2	3	4
5	4	5	2	3	3	3	4	4	4
4	4	4	5	5	3	2	2	3	5
4	3	4	4	3	4	1	1	2	4
3	4	4	4	4	4	5	4	4	4
5	2	4	3	4	5	5	1	4	4
2	4	3	4	2	4	4	3	3	3
2	4	2	2	1	2	2	2	2	2
3	4	4	4	5	4	4	2	3	4
2	4	4	4	4	3	4	3	3	4
3	4	4	4	4	3	2	3	3	4
3	3	3	3	4	4	3	3	2	3
4	4	4	4	3	3	2	4	3	3
4	4	2	3	4	4	4	2	4	4
4	4	4	4	4	4	4	3	4	4
4	4	4	4	5	4	4	4	5	4
4	5	4	5	5	5	4	4	4	4
4	4	3	3	3	3	3	3	4	3
4	4	4	3	3	2	3	2	2	4
4	3	3	3	3	3	3	5	4	4
3	3	3	3	3	3	3	4	4	3
5	5	5	4	4	3	2	3	3	4
3	3	4	2	4	3	2	3	3	3
4	4	3	3	3	4	3	3	3	4
5	5	5	5	5	5	4	4	5	5
4	4	4	3	4	3	2	2	4	4
4	5	5	3	5	4	5	2	4	5
4	5	4	5	4	4	1	2	4	4
4	2	3	3	2	2	2	2	1	3
4	4	3	3	3	3	3	3	2	4
4	3	4	4	4	3	3	3	4	3
4	3	4	4	2	2	2	2	3	4
4	4	4	4	4	4	4	2	3	4
4	2	3	3	5	4	2	4	3	4
3	3	4	4	3	2	2	3	2	4
3	4	3	4	4	4	4	4	3	1
4	4	4	5	4	3	5	3	5	5
4	3	3	4	4	4	2	3	3	4
3	4	2	2	3	2	4	2	3	4
3	3	3	3	3	3	3	2	3	3
4	5	4	5	5	5	4	2	3	3
4	5	4	4	4	4	4	4	4	4
4	3	4	4	4	3	4	4	3	3
5	5	5	4	3	4	4	3	4	4
3	3	3	3	4	3	2	2	3	3
3	3	5	3	3	3	3	3	2	5
2	2	4	4	4	5	2	2	4	5
5	5	5	4	4	4	3	1	3	4
1	4	2	1	3	1	1	1	1	4
3	4	4	4	3	2	2	2	2	3
3	3	3	2	4	3	3	3	2	3
4	4	4	4	4	4	4	4	3	4
3	4	2	2	2	3	2	2	3	3
4	2	2	2	3	2	2	3	2	4
3	3	3	4	4	4	4	3	3	3
2	4	4	4	3	4	2	3	3	4
3	4	4	5	4	4	2	2	3	4
3	3	3	3	2	3	3	2	2	3
4	4	4	5	5	5	5	1	1	5
1	4	4	3	3	3	2	3	4	999
2	4	3	2	3	4	4	3	4	3
3	4	4	4	3	4	2	3	3	4
3	2	3	3	2	4	3	2	2	3
5	5	5	4	4	5	5	5	5	4
3	4	4	4	3	3	3	3	2	4
4	5	5	5	4	4	2	3	5	4
1	4	4	3	3	4	2	4	3	4
3	4	4	3	4	4	2	3	4	3
2	3	3	3	4	3	3	2	2	4
4	4	5	4	4	4	4	4	3	4
3	3	3	3	2	3	2	2	2	3
3	4	3	2	3	3	2	2	3	2
1	2	2	3	2	2	1	2	2	1
3	3	4	3	2	3	2	2	2	3
3	3	3	3	2	3	2	2	2	3
5	4	5	3	5	4	4	5	4	4
2	4	3	3	4	2	4	2	2	4
3	3	3	2	4	2	3	3	2	3
5	5	5	1	2	5	1	2	4	4
3	3	4	3	4	3	3	2	3	4
5	4	4	5	3	4	3	3	3	4
3	3	3	3	5	4	5	4	4	4
5	5	5	5	5	4	5	3	4	5
4	3	4	3	3	2	2	4	3	3
1	4	4	4	4	4	4	2	2	4
3	4	4	5	4	4	2	2	3	3
4	5	4	5	5	4	5	5	5	5
4	4	4	4	4	2	4	3	1	4
3	4	4	4	3	3	2	2	3	3
1	1	1	1	2	2	2	2	2	2
4	4	4	3	5	4	3	4	5	5
3	3	3	2	3	3	3	2	3	3
4	5	4	4	5	5	3	5	5	3
4	4	4	4	4	4	4	3	4	4
5	4	5	4	4	4	2	3	2	4
3	3	4	4	3	5	4	4	5	3
4	4	4	3	3	4	2	3	4	3
3	5	5	3	5	4	2	3	3	4
3	4	3	4	3	3	2	2	2	4
1	4	1	1	3	4	3	3	1	2
3	3	4	3	2	4	4	4	3	3
4	4	5	4	4	3	4	3	3	4
3	4	3	4	4	3	3	2	2	3
3	4	4	2	2	2	2	2	2	3
4	4	3	2	2	2	2	2	3	4
2	4	4	2	2	2	3	4	4	3
3	4	4	4	4	4	2	2	4	4
4	3	3	2	4	1	3	1	1	4
4	4	4	4	3	4	3	4	3	4
4	4	5	3	4	2	2	2	3	4
2	5	4	4	3	4	3	3	4	3
2	4	4	3	3	3	2	3	3	4
4	4	4	4	2	4	3	2	3	4
1	4	1	1	1	2	1	1	4	2
2	4	3	2	1	3	1	1	2	4
3	4	3	2	3	3	2	2	2	2
2	4	3	2	2	2	2	2	2	2
3	4	4	4	4	4	4	3	4	4
2	5	4	5	3	4	2	3	3	5
1	4	4	3	4	4	3	4	4	4
4	3	4	4	4	3	3	2	4	3
3	4	4	4	4	4	2	3	2	3
2	4	4	3	4	2	3	3	3	4
3	3	4	4	3	3	3	3	3	3
4	4	4	4	3	4	4	3	3	4
5	5	5	4	3	4	3	4	3	5
4	4	5	4	3	4	2	4	4	4
4	3	4	4	3	3	3	3	3	3
3	4	3	4	4	2	3	3	2	3
3	4	4	3	2	2	2	2	2	3
3	4	4	4	2	1	3	2	1	4
3	4	4	4	3	3	4	2	4	4
2	5	4	3	2	2	2	2	1	4
3	3	5	4	5	4	3	4	5	4
1	4	4	4	4	3	1	1	4	2
4	5	4	4	3	3	4	2	3	4
1	3	2	4	3	3	3	3	4	3
3	4	4	4	4	4	4	5	4	4
4	3	5	3	4	4	4	4	4	4
3	4	4	4	3	3	2	2	2	3
4	3	4	3	4	4	2	2	2	4
4	4	5	5	4	4	2	3	2	4
2	5	4	4	1	2	4	2	4	4
4	4	4	3	2	3	2	3	3	3
3	4	3	4	3	3	3	3	4	4
2	3	4	3	2	4	2	2	2	3
2	3	4	4	4	3	3	3	3	4
4	3	4	3	3	3	4	2	2	3
3	3	2	3	3	3	2	2	2	4
3	4	4	4	4	3	4	4	4	4
2	4	4	4	3	3	3	4	3	4
4	4	3	5	2	2	2	5	2	4
4	4	3	1	3	3	2	3	2	3
4	4	5	4	4	4	4	5	4	5
5	5	4	5	4	4	4	2	4	4
3	4	4	4	4	3	4	2	2	4
1	4	4	2	2	2	2	3	2	2
4	4	3	3	4	4	2	2	2	2
4	5	4	5	4	4	4	2	4	5
4	4	3	4	1	5	3	1	1	3
3	5	5	5	5	5	5	2	5	4
4	4	4	4	4	4	4	4	4	4
2	3	3	4	2	3	3	2	4	4
4	5	5	5	4	3	3	5	3	5
2	2	4	5	1	4	2	5	3	4
4	4	4	4	4	4	4	4	2	4
2	4	4	3	4	4	3	4	5	4
4	4	5	5	4	3	3	3	4	5
4	5	4	3	5	4	4	3	3	4
4	4	4	2	3	2	1	2	4	2
4	4	4	4	4	3	4	2	4	4
4	2	4	4	4	4	3	1	4	2
4	5	4	3	4	3	4	3	3	3
4	4	4	4	4	4	2	4	4	5
5	5	5	5	5	5	4	5	4	5
4	4	4	4	3	4	2	4	4	4
1	5	5	3	2	1	1	1	1	3
3	5	5	5	3	3	4	2	2	5
1	2	1	1	4	1	3	2	1	3
2	4	3	4	3	4	2	2	5	3
3	4	4	4	3	4	4	3	3	4
2	2	3	3	2	3	3	3	2	3
4	4	3	3	3	3	3	2	3	3
4	3	3	3	3	3	3	3	3	3
4	5	5	5	4	2	2	4	3	5
2	5	3	4	4	4	3	2	2	3
4	3	4	3	4	4	3	3	3	4
4	4	4	4	3	3	3	3	3	4
4	4	3	1	2	2	4	2	2	4
3	4	4	4	3	3	3	3	3	3
3	4	3	2	4	4	2	4	3	3
4	4	5	3	2	4	3	4	3	4
3	4	4	3	4	4	4	4	4	4
3	5	2	4	4	3	2	1	4	3
3	3	5	4	4	3	4	3	4	5
2	4	5	5	4	2	4	3	1	4
1	4	4	4	3	4	4	2	2	4
3	4	4	3	4	4	4	4	2	4
2	4	3	3	3	3	3	3	3	3
4	5	4	4	3	5	4	2	5	4
2	5	5	4	5	4	5	4	5	4
4	4	5	5	4	4	4	2	3	4
4	4	4	4	3	4	3	4	4	4
3	4	4	3	4	3	2	3	3	3
4	4	5	4	3	3	4	3	3	4
3	4	4	4	2	3	2	3	3	4
4	3	4	3	3	3	3	2	3	4
2	5	4	5	3	5	4	2	4	5
4	5	5	4	4	4	2	3	5	4
3	4	4	4	4	3	3	2	3	4
4	4	4	4	2	4	1	3	2	5
2	5	5	4	4	4	4	4	4	5
2	3	4	3	3	4	3	3	4	3
4	4	3	3	3	3	3	4	4	3
2	1	3	4	1	2	3	2	5	2
3	4	2	3	4	4	2	4	4	3
3	3	3	3	4	3	1	2	3	4
4	3	4	3	3	4	5	4	5	5
4	4	5	3	4	3	3	4	5	3
4	4	4	4	3	3	3	4	4	4
4	4	4	4	4	5	3	4	4	4
4	5	5	5	4	4	4	4	4	5
4	5	3	4	2	3	4	4	5	5
3	5	4	5	4	4	3	3	4	4
4	4	4	4	4	4	5	4	4	4
3	4	4	2	2	2	3	3	3	3
2	2	3	4	4	2	3	4	4	4
2	4	4	4	2	3	3	2	4	2
2	5	5	4	2	4	4	2	4	4
3	4	5	5	4	4	2	4	4	4
4	3	3	2	4	4	2	3	3	3
4	3	3	4	4	3	4	4	2	4
4	4	5	4	4	4	3	3	3	5
2	2	3	1	2	3	5	3	5	3
4	3	4	4	3	4	3	5	5	3
2	4	3	3	3	3	3	3	4	3
4	4	4	5	4	4	3	3	3	3
4	5	4	5	5	4	4	5	5	4
4	4	3	4	3	5	3	4	4	3
3	4	4	5	4	4	4	4	5	4
1	4	2	3	3	2	2	3	2	3
3	4	4	3	3	2	2	3	3	3
3	4	4	3	4	3	3	3	1	4
5	5	5	5	2	5	5	5	5	5
4	5	5	5	4	4	2	2	5	5
4	5	4	3	3	4	4	2	2	3
2	4	3	4	2	3	1	1	3	2
5	5	5	5	4	4	4	5	5	5
2	4	3	4	4	2	4	2	1	3
4	5	5	5	4	3	4	2	4	5
4	4	4	5	4	4	3	3	4	4
2	5	4	4	2	3	3	2	3	5
3	4	3	3	3	3	3	3	3	3
3	3	5	5	3	5	3	4	3	4
4	4	4	2	2	2	2	4	2	2
4	3	4	4	3	4	3	4	2	4
2	2	3	3	3	4	4	4	3	3
4	4	5	4	4	3	3	2	2	4
2	4	4	3	3	2	4	3	3	4
5	5	5	5	3	3	3	4	3	4
2	4	4	3	4	4	4	2	4	3
3	4	4	4	4	4	4	2	4	3
4	4	4	4	4	4	4	2	4	5
5	3	4	3	3	2	3	2	2	4
4	3	3	2	3	3	3	3	3	3
3	5	5	4	3	4	3	5	3	5
2	3	4	4	3	4	2	3	4	4
4	5	4	4	5	4	5	5	5	4
2	5	4	5	5	3	1	2	4	4
4	4	4	4	3	3	3	4	3	4
4	4	4	4	4	4	4	4	4	4
3	5	4	4	5	4	5	4	4	3
4	4	4	4	4	4	4	2	3	4
2	3	3	3	2	2	2	2	2	3
5	5	5	5	5	5	5	5	3	5
4	4	4	3	4	4	3	4	5	3
5	5	5	5	5	4	4	4	5	4
3	3	4	4	4	3	5	5	4	5
4	4	4	4	4	4	4	3	4	4
5	5	4	4	3	2	4	3	4	4
3	3	4	4	4	3	3	4	4	4
3	3	3	3	3	3	2	3	2	4
3	4	4	3	4	2	2	3	1	4
5	5	5	3	4	3	4	4	2	4
4	5	5	5	4	3	4	3	3	1
4	4	4	4	4	3	2	2	2	4
3	4	4	3	2	3	2	2	3	4
2	3	4	3	3	3	2	2	2	4
1	5	5	4	3	4	4	2	5	3
5	5	5	4	4	4	4	4	3	4
3	4	4	3	4	3	5	2	4	3
3	4	4	4	4	2	2	2	3	2
2	3	4	4	3	4	3	2	3	3
1	4	2	2	5	5	3	5	3	3
2	4	4	3	4	4	5	2	4	4
4	4	4	4	3	3	2	3	3	4
2	4	4	3	4	3	2	3	3	4
5	5	5	5	4	5	5	5	4	5
4	4	4	3	3	3	3	3	4	3
3	4	3	3	4	3	3	3	2	3
4	4	4	4	3	3	3	3	3	4
2	4	4	5	4	4	4	2	4	4
4	3	4	4	3	3	3	2	3	3
2	4	4	4	4	4	4	4	4	4
3	4	4	4	3	2	2	2	2	3
3	4	3	3	3	3	2	2	4	4
3	5	5	4	2	3	3	4	4	4
2	4	4	3	4	4	3	2	3	3
3	4	4	4	3	4	3	3	3	4
3	4	4	3	4	3	2	2	2	3
3	4	3	4	4	3	4	3	4	4
5	5	5	4	5	3	2	4	2	4
3	5	4	3	4	4	3	3	4	3
5	5	4	4	2	3	5	3	1	5
4	4	5	5	4	5	4	4	4	4
4	5	3	2	3	3	2	2	2	3
1	5	2	3	3	4	2	4	3	4
4	4	3	3	3	3	3	3	4	3
3	3	3	3	2	4	4	2	2	2
3	3	3	3	3	3	3	3	3	3
4	4	4	4	4	4	4	4	4	4
3	3	3	3	2	3	1	1	2	3
4	4	4	2	5	5	5	3	5	4
4	3	4	3	4	4	3	3	3	4
3	5	4	4	3	2	4	2	3	4
5	3	4	3	3	3	3	3	4	3
4	999	3	5	3	5	4	5	3	4
4	5	4	4	4	4	5	4	5	4
5	4	5	3	3	4	4	2	3	3
5	5	5	5	5	1	5	5	5	5
4	4	3	3	4	3	3	3	3	3
4	2	4	5	5	4	5	4	4	4
4	4	4	4	4	4	4	3	4	4
4	4	4	2	4	3	3	3	1	3
2	4	4	4	2	4	2	3	1	3
4	4	4	3	3	3	5	2	3	5
3	4	3	4	4	4	4	3	3	3
3	4	3	4	4	4	4	3	4	5
3	5	5	5	3	4	2	4	4	4
4	5	4	5	4	3	4	3	4	4
3	4	4	3	2	3	3	4	4	3
3	4	4	3	4	4	4	3	3	4
3	5	4	5	5	4	5	4	5	5
2	4	3	3	3	3	3	4	3	3
2	5	4	4	4	4	2	3	4	4
2	4	4	4	4	4	4	4	3	4
4	4	4	4	2	4	4	4	4	4
4	3	4	3	4	4	4	4	4	4
1	5	3	3	5	3	5	3	4	3
4	5	4	4	4	4	4	4	4	4
2	4	4	4	4	4	4	4	4	5
3	3	4	4	3	3	4	4	4	4
2	5	5	2	4	2	4	2	2	5
4	4	3	4	4	4	4	3	3	4
3	4	4	2	4	4	4	4	4	4
2	5	5	4	5	4	4	3	3	3
2	4	4	3	3	4	3	3	3	3
3	5	4	5	4	4	4	4	4	4
4	5	5	4	2	3	2	4	4	4
2	4	4	4	4	2	3	3	3	3
3	5	4	5	4	4	4	4	4	4
3	5	3	3	3	3	3	3	4	3
2	4	4	2	5	3	3	3	2	4
5	4	4	5	5	4	5	4	5	4
2	4	5	4	5	3	4	4	3	5
4	4	4	4	4	4	4	3	4	4
5	4	5	4	4	4	3	2	4	4
5	5	5	5	5	5	5	5	5	5
2	3	2	2	2	3	2	2	3	2
4	4	4	4	4	4	3	4	4	4
2	3	3	2	3	2	3	2	5	1
1	2	4	4	3	3	4	4	3	4
4	4	3	3	4	5	4	4	4	5
4	4	4	3	3	2	2	2	2	2
4	5	4	4	4	4	3	4	4	4
4	4	4	4	3	4	3	2	2	4
4	4	4	5	4	4	4	4	3	4
5	4	4	3	4	3	3	3	3	4
4	4	5	3	3	3	2	3	2	4
4	4	4	4	3	2	3	4	2	4
2	1	3	3	4	3	2	2	2	4
2	3	3	3	2	4	1	2	4	1
3	4	3	4	3	4	3	3	3	3
4	4	4	4	4	3	3	4	3	4
3	4	4	5	3	4	2	2	3	4
4	4	5	4	3	4	3	3	3	4
4	4	4	4	4	3	3	3	2	4
3	4	4	3	4	4	3	3	3	3
2	2	3	3	3	4	2	3	2	3
4	3	5	5	2	3	3	3	3	4
4	4	5	3	3	3	2	2	3	4
4	4	4	4	4	3	2	4	4	4
5	5	4	3	3	3	2	2	3	3
1	3	3	4	5	2	3	1	2	2
3	4	4	4	3	4	2	3	3	3
4	5	5	2	4	3	2	4	2	2
3	3	4	3	3	3	3	2	4	3
2	3	3	3	3	4	2	2	3	3
3	3	3	3	4	4	3	2	3	2
2	3	3	2	2	2	2	2	2	2
5	5	5	4	4	3	4	3	4	5
3	4	4	3	3	3	4	2	2	4
3	4	3	4	4	3	3	4	4	3
3	4	4	4	3	4	4	4	3	4
5	5	5	4	4	4	4	3	4	5
3	4	4	3	3	3	4	3	2	3
3	3	4	4	4	3	4	4	4	4
4	4	3	4	5	5	3	3	4	4
4	4	4	3	3	3	4	2	3	3
4	3	3	3	3	3	3	3	3	3
3	4	4	4	4	5	5	4	4	4
3	3	4	3	3	4	3	3	3	5
3	3	3	3	3	3	3	3	3	3
3	4	4	4	4	3	4	4	3	4
3	4	4	4	4	2	3	4	3	3
4	5	4	5	4	4	5	5	5	4
3	4	4	3	4	3	3	3	3	3
3	3	3	3	3	3	3	3	3	3
4	3	3	3	4	3	4	4	4	3
2	2	4	3	3	2	3	2	4	3
5	5	5	5	5	4	4	4	3	5
4	3	4	5	5	5	3	4	5	4
5	5	4	5	4	5	5	4	5	4
4	5	4	5	4	5	4	5	5	5
3	4	2	3	3	3	3	3	4	3
5	3	4	4	3	3	2	3	3	3
3	3	3	3	4	3	4	4	3	4
4	3	4	3	4	3	4	3	3	3
3	3	2	5	4	3	3	2	2	4
4	4	4	4	3	4	4	3	4	4
4	4	3	4	3	4	3	3	4	3
5	4	5	4	5	4	5	3	4	4
5	4	4	3	5	3	2	3	4	3
4	3	4	4	2	4	3	3	3	4
3	4	4	4	2	2	1	4	4	3
4	2	4	3	4	4	3	2	3	4
3	4	4	3	4	4	4	3	4	3
4	4	3	3	3	4	3	2	3	3
1	1	4	4	3	5	5	4	4	3
5	3	5	3	4	3	4	4	3	4
2	4	4	4	4	4	3	3	4	4
2	4	4	3	1	2	5	4	3	2
4	4	4	5	4	4	4	4	5	5
4	1	1	3	4	2	3	1	1	4
4	4	2	4	4	2	3	3	3	4
4	5	4	3	5	1	1	2	4	3
5	5	5	3	5	5	2	3	4	5
1	2	2	3	2	1	1	4	1	4
2	4	3	3	4	4	3	2	4	3
3	3	4	3	3	3	3	2	3	3
4	4	4	4	3	2	2	3	4	4
4	4	4	4	4	3	3	3	3	4
4	4	4	4	4	4	4	4	4	4
3	5	4	3	3	4	4	3	4	4
3	3	3	4	4	4	3	3	3	3
4	5	4	3	3	4	3	3	4	4
3	4	4	4	4	4	3	3	3	3
3	5	4	3	4	3	3	4	4	3
1	3	3	2	2	2	2	2	2	3
5	4	999	999	999	3	3	4	4	5
3	4	3	4	3	4	4	3	4	3
4	4	4	4	5	4	3	4	2	3
2	4	3	2	4	3	3	3	2	4
3	4	4	3	4	4	3	3	4	4
4	5	4	5	1	2	4	3	2	4
1	2	3	2	1	5	2	2	3	4
3	3	4	4	4	3	4	3	3	4
2	5	5	5	2	3	2	3	4	5
3	3	3	3	4	3	4	3	3	4
2	4	4	4	4	4	2	4	4	4
5	5	5	3	4	4	4	2	3	4
4	3	3	3	4	4	3	4	4	3
2	4	4	4	4	4	4	3	4	4
2	3	4	3	3	4	2	2	3	4
3	4	3	3	3	3	3	3	3	4
3	4	4	3	3	2	2	2	2	4
4	4	4	4	4	4	3	3	3	4
4	4	5	5	4	4	2	3	4	4
3	4	3	4	4	4	4	3	4	3
2	3	3	3	3	4	2	3	3	3
1	5	5	5	4	2	2	1	1	5
4	4	4	3	4	4	3	3	3	4
2	4	4	4	3	4	2	2	4	3
3	4	4	4	3	4	3	4	3	4
4	4	3	4	4	4	2	3	4	4
4	3	4	4	4	4	3	3	4	3
3	3	3	4	3	4	2	2	3	3
5	4	3	4	2	5	4	4	5	5
4	4	3	4	4	4	4	3	3	3
4	4	4	3	4	4	5	3	4	4
2	4	4	4	4	3	3	4	3	4
3	4	3	3	4	3	2	4	3	3
4	3	3	3	3	3	3	4	3	4
1	5	4	4	3	3	4	3	4	4
3	3	3	4	3	2	3	2	2	3
4	4	4	4	4	3	3	3	3	4
2	5	3	4	4	4	4	4	4	3
4	4	3	3	4	3	3	3	4	4
4	3	4	4	3	3	4	4	4	4
1	1	3	1	1	1	1	1	1	2
2	3	3	4	5	4	3	4	4	4
2	3	2	2	3	3	2	2	2	2
3	4	4	3	4	4	2	4	4	3
4	4	5	4	3	4	4	2	1	4
4	4	4	5	4	4	3	3	2	4
4	4	4	4	1	3	2	3	3	3
3	4	3	3	4	4	3	3	3	3
1	4	3	2	3	2	2	1	3	2
1	2	4	3	3	3	2	3	4	3
3	3	3	3	3	3	4	4	4	4
3	4	4	3	3	4	2	3	4	3
3	4	3	3	3	3	3	3	2	3
4	4	4	4	4	3	3	2	3	4
4	4	4	4	3	4	3	4	3	4
3	4	3	3	4	3	3	3	2	3
4	4	4	4	3	3	3	3	4	4
1	4	4	2	4	4	1	1	2	3
2	4	2	4	4	4	4	3	3	2
4	4	4	3	3	4	3	3	4	4
3	4	3	3	3	4	4	4	5	3
2	3	3	4	4	4	2	1	3	4
3	4	3	3	2	3	3	3	3	3
4	4	4	4	4	4	4	3	4	4
4	4	3	3	4	3	3	3	4	4
3	5	4	4	3	4	3	3	3	3
2	2	3	3	2	4	5	3	4	4
1	4	4	4	3	3	2	3	3	4
4	4	4	3	5	4	4	3	4	4
3	4	4	4	3	4	3	2	3	4
5	2	4	3	4	4	4	3	5	4
4	4	5	4	4	5	3	4	3	3
3	4	4	4	4	3	3	3	2	3
2	4	4	4	3	4	3	3	3	2
3	4	4	3	3	4	3	2	3	4
2	4	2	4	4	4	3	2	3	4
3	4	4	4	2	3	3	3	3	4
2	2	5	3	3	2	5	5	1	2
4	4	4	4	3	3	2	2	2	2
1	3	2	3	3	2	2	2	3	3
3	4	3	4	3	3	3	3	4	3
3	3	4	5	4	5	4	2	5	4
3	4	4	3	4	3	3	3	3	3
5	4	4	4	4	3	4	2	3	5
4	5	4	5	5	5	4	3	5	5
2	4	2	4	4	4	3	3	4	4
3	4	4	4	3	4	3	2	3	4
5	5	4	4	4	4	4	3	3	5
1	4	4	5	4	4	4	5	5	5
3	3	4	3	3	3	3	3	3	3
1	3	3	3	4	4	3	3	1	3
4	3	5	5	5	4	4	3	4	4
2	4	4	3	3	4	3	2	3	3
4	4	4	4	4	4	4	2	3	4
2	4	4	4	3	4	2	3	4	3
3	5	4	4	3	4	2	4	4	3
2	4	2	2	2	3	3	2	2	3
4	4	4	4	4	4	3	2	3	4
2	4	5	4	3	3	3	2	2	3
1	4	4	5	4	3	2	3	2	3
4	4	4	4	4	3	4	4	4	4
4	5	4	4	4	4	5	4	5	4
4	4	4	4	5	4	4	4	5	4
3	5	5	5	4	5	5	4	4	5
1	3	3	5	4	4	4	2	3	4
3	5	5	5	5	5	5	5	5	5
2	4	4	4	4	4	3	4	3	3
2	4	4	4	4	2	4	2	2	3
4	4	4	4	4	4	4	4	3	4
4	5	3	4	4	3	4	4	3	3
3	3	4	4	3	3	3	3	3	4
2	2	3	2	3	3	3	3	3	3
3	3	3	5	4	4	4	3	3	4
2	4	3	4	4	2	3	4	3	4
4	4	4	4	3	4	3	4	5	4
3	4	4	3	4	4	2	3	4	4
5	4	4	4	4	4	4	4	4	4
3	4	3	4	4	4	4	3	3	4
2	4	4	4	3	4	2	2	4	3
3	3	5	3	4	4	4	4	4	4
3	3	3	3	2	3	2	3	2	3
4	4	4	3	3	3	2	2	3	3
3	4	4	4	4	4	3	3	3	3
4	4	4	4	4	4	4	3	3	3
4	4	4	4	3	4	3	2	4	4
2	3	3	2	1	1	1	2	2	3
4	4	5	2	4	4	4	4	4	4
4	5	4	4	3	3	3	2	3	4
2	3	3	3	2	4	1	2	2	3
3	4	4	5	3	3	4	3	3	4
3	4	2	3	4	3	2	1	2	3
3	3	3	3	3	3	3	3	3	3
5	3	5	5	4	4	4	3	4	5
1	3	4	5	4	4	3	3	5	3
2	3	4	3	3	4	2	2	2	3
4	5	5	5	3	5	3	3	5	5
2	4	4	3	3	2	2	2	4	4
4	4	5	5	3	4	3	3	5	4
4	5	5	2	1	2	4	5	4	5
4	4	4	4	3	4	3	3	3	4
5	4	5	4	4	5	4	4	5	5
3	4	4	5	2	3	3	2	1	3
3	4	4	4	4	4	2	4	5	4
3	5	4	3	4	3	2	3	3	3
5	3	5	4	4	3	3	3	3	3
1	3	3	5	3	3	1	1	2	3
3	2	5	4	3	2	3	2	2	5
3	4	4	3	3	4	3	3	2	4
4	4	3	4	3	3	2	2	2	3
3	4	4	4	3	2	2	2	2	3
3	3	4	3	4	3	4	3	3	4
5	4	4	4	4	4	3	3	3	4
4	4	4	4	4	3	3	3	4	4
4	4	3	3	3	3	3	3	3	3
3	3	4	3	3	2	4	3	3	3
3	3	3	4	3	4	4	3	3	3
1	3	4	3	2	2	2	2	2	3
5	5	5	5	4	4	4	2	2	2
3	4	4	3	4	3	2	3	3	3
3	3	4	3	3	5	2	5	3	3
4	4	4	3	3	3	3	3	3	4
2	3	3	4	3	2	2	2	3	3
4	4	4	3	3	2	2	2	3	4
4	4	3	3	3	3	2	2	2	3
4	3	3	3	3	4	3	3	3	3
4	4	4	4	3	4	4	2	2	4
3	4	4	3	4	3	4	2	4	3
5	5	5	5	4	4	4	3	3	5
4	4	3	3	3	3	3	3	3	4
3	4	4	3	3	3	2	4	3	4
4	4	5	4	4	4	4	3	4	4
4	4	5	5	5	5	4	3	5	5
4	3	3	3	3	4	4	3	3	4
1	2	2	3	4	2	2	2	2	2
3	5	4	2	4	4	1	2	3	4
1	4	5	3	4	4	2	2	2	3
4	4	4	4	4	4	3	3	3	4
5	4	4	3	4	4	4	4	3	4
4	4	4	5	3	4	3	2	4	4
5	5	5	5	3	4	3	5	3	3
2	4	4	4	4	4	4	2	4	4
4	4	4	4	5	3	5	4	4	4
5	5	4	4	4	4	4	4	3	4
4	4	5	4	3	3	2	4	3	4
4	3	4	3	5	3	3	4	4	4
4	3	4	3	4	2	3	3	2	3
4	3	4	4	3	4	3	3	3	4
4	4	4	4	4	4	3	2	3	4
3	4	5	2	4	2	4	2	4	4
3	3	3	3	1	4	2	3	5	3
3	5	4	4	5	4	5	5	4	4
4	3	3	3	4	4	3	4	4	4
4	3	4	4	3	3	4	2	4	4
4	3	4	3	5	4	4	4	4	4
2	4	4	3	4	4	3	2	4	3
4	5	4	4	4	4	4	2	4	4
3	3	2	3	2	3	2	3	3	3
3	3	4	3	4	4	4	3	3	4
