# Supplementary material for: Development of a character qualities test for medical students in Korea using polytomous item response theory and factor analysis: a preliminary scale development study
Source: J Educ Eval Health Prof. 2023 Jun 26;20:20. doi: 10.3352/jeehp.2023.20.20 (PMC10356546; doi:10.3352/jeehp.2023.20.20)
Supplement: Supplementary file 3 — Supplement 1. Response distribution for each item on the SPHER3C factors. [file jeehp-20-20-suppl1.xlsx]

## Sheet: Sheet1
Supplement 1. Response distribution for each item in the SPHER3C factors
Core character qualities	Sub-	Item no.	1	2	3	4	5
	factors
Service and sacrifice	Service	I1	0.064	0.16	0.292	0.386	0.098
		I17	0.008	0.046	0.209	0.538	0.198
		I33	0.008	0.04	0.22	0.553	0.177
		I41	0.016	0.073	0.334	0.43	0.146
		I129	0.008	0.051	0.329	0.493	0.117
	Sacrifice	I49	0.021	0.099	0.322	0.455	0.102
		I73	0.014	0.112	0.348	0.451	0.072
		I81	0.035	0.227	0.36	0.306	0.072
		I89	0.033	0.286	0.368	0.258	0.056
		I97	0.039	0.169	0.37	0.329	0.093
Patience and leadership	Patience	I24	0.027	0.164	0.288	0.42	0.1
		I32	0.076	0.22	0.288	0.317	0.098
		I40	0.1	0.3	0.336	0.213	0.05
		I128	0.093	0.361	0.309	0.188	0.047
		I160	0.043	0.183	0.33	0.368	0.077
	Leadership	I64	0.009	0.065	0.317	0.456	0.151
		I72	0.014	0.095	0.284	0.471	0.134
		I112	0.016	0.09	0.258	0.441	0.192
		I144	0.005	0.063	0.27	0.515	0.147
		I152	0.027	0.169	0.295	0.404	0.104
Honesty and humility	Humility	I108	0.001	0.018	0.142	0.507	0.329
		I132	0.047	0.231	0.316	0.293	0.112
		I156	0.026	0.145	0.227	0.43	0.171
	Honesty	I12	0.005	0.034	0.192	0.536	0.232
		I84	0.004	0.052	0.203	0.567	0.173
		I100	0.01	0.087	0.279	0.506	0.115
		I116	0.008	0.082	0.403	0.405	0.098
		I124	0.073	0.271	0.305	0.271	0.077
		I140	0.009	0.096	0.338	0.439	0.117
Empathy and communication	Communication	I34	0.017	0.126	0.306	0.425	0.124
		I50	0.026	0.162	0.301	0.377	0.133
		I58	0.003	0.043	0.24	0.541	0.172
		I138	0.004	0.044	0.27	0.528	0.154
		I154	0.008	0.065	0.301	0.485	0.141
	Empathy	I2	0.004	0.051	0.18	0.574	0.19
		I66	0.007	0.044	0.289	0.536	0.124
		I106	0.004	0.031	0.248	0.562	0.153
		I114	0.009	0.072	0.278	0.506	0.133
		I122	0.007	0.069	0.284	0.503	0.134
Responsibility and calling	Calling	I13	0.103	0.37	0.327	0.172	0.027
		I21	0.057	0.306	0.396	0.209	0.03
		I69	0.046	0.259	0.411	0.246	0.038
		I85	0.07	0.293	0.348	0.246	0.042
		I133	0.057	0.306	0.396	0.209	0.03
	Responsibility	I5	0.012	0.093	0.189	0.465	0.24
		I29	0.007	0.052	0.223	0.458	0.259
		I37	0.012	0.1	0.343	0.407	0.137
		I53	0.001	0.023	0.128	0.52	0.325
		I77	0.025	0.215	0.316	0.33	0.115
Care and respect	Care	I67	0.008	0.04	0.232	0.559	0.159
		I75	0.004	0.022	0.164	0.632	0.177
		I123	0.004	0.026	0.194	0.602	0.171
		I131	0.005	0.044	0.252	0.559	0.14
		I155	0.003	0.016	0.129	0.537	0.314
	Respect	I3	0.004	0.017	0.085	0.473	0.42
		I19	0.004	0.023	0.177	0.623	0.172
		I27	0.001	0.02	0.112	0.488	0.379
		I35	0.001	0.022	0.173	0.555	0.243
		I51	0.004	0.022	0.143	0.559	0.27
Collaboration and magnanimity	Magnanimity	I14	0.047	0.137	0.288	0.387	0.141
		I54	0.076	0.227	0.244	0.336	0.115
		I62	0.083	0.27	0.27	0.282	0.094
		I70	0.056	0.214	0.274	0.349	0.106
		I78	0.061	0.185	0.236	0.362	0.155
	Collaboration	I86	0.005	0.033	0.206	0.554	0.201
		I102	0.008	0.039	0.151	0.592	0.207
		I110	0.005	0.035	0.283	0.527	0.146
		I118	0.004	0.029	0.179	0.613	0.173
		I158	0.003	0.02	0.186	0.606	0.185
Creativity and positivity	Creativity	I55	0.029	0.224	0.352	0.31	0.083
		I63	0.031	0.136	0.301	0.394	0.137
		I71	0.026	0.18	0.344	0.355	0.094
		I111	0.043	0.227	0.352	0.295	0.081
		I127	0.034	0.156	0.325	0.364	0.119
	Positivity	I15	0.01	0.057	0.288	0.462	0.183
		I23	0.004	0.044	0.279	0.484	0.188
		I31	0.005	0.033	0.219	0.538	0.205
		I39	0.018	0.059	0.189	0.482	0.25
		I47	0.005	0.043	0.231	0.527	0.193
SPHER3C = Service and sacrifice, Patience and leadership, Honesty and humility, Empathy and communication, Responsibility and calling, Care and respect, Collaboration and magnanimity, Creativity and positivity
1 = Strongly disagree, 2 = disagree, 3 = average, 4 = agree, 5 = strongly agree
