# Supplementary material for: Development of a character qualities test for medical students in Korea using polytomous item response theory and factor analysis: a preliminary scale development study
Source: J Educ Eval Health Prof. 2023 Jun 26;20:20. doi: 10.3352/jeehp.2023.20.20 (PMC10356546; doi:10.3352/jeehp.2023.20.20)
Supplement: Supplementary file 4 — Supplement 2. Item parameters (partial credit model) for each item on the SPHER3C factors. [file jeehp-20-20-suppl2.xlsx]

## Sheet: Sheet1
Supplement 2. Item parameters (Partial Credit Model) for each item of the SPHER3C factors
Core character qualities	Sub-	Item No.	b1	b2	b3	b4	Outfit	Infit
	factors
Service and sacrifice	Service	I1	-1.736	-0.974	-0.209	1.967	1.03	1.009
		I17	-3.019	-2.231	-1.161	1.332	0.995	1.001
		I33	-2.904	-2.405	-1.122	1.489	0.869	0.883
		I41	-2.62	-2.083	-0.334	1.542	0.882	0.886
		I129	-3.049	-2.482	-0.507	1.903	0.841	0.848
	Sacrifice	I49	-2.572	-1.691	-0.376	2.022	0.94	0.936
		I73	-3.069	-1.624	-0.252	2.421	0.901	0.902
		I81	-2.668	-0.784	0.311	2.15	0.898	0.893
		I89	-2.925	-0.515	0.575	2.307	0.938	0.931
		I97	-2.315	-1.155	0.212	1.898	0.912	0.907
Patience and leadership	Patience	I24	-2.182	-0.758	-0.364	1.675	0.85	0.855
		I32	-1.399	-0.409	-0.031	1.466	0.848	0.841
		I40	-1.367	-0.189	0.6	1.835	0.908	0.907
		I128	-1.62	0.098	0.658	1.785	0.923	0.925
		I160	-1.806	-0.757	-0.064	1.844	0.851	0.85
	Leadership	I64	-2.424	-1.839	-0.411	1.292	0.983	0.99
		I72	-2.333	-1.337	-0.538	1.454	0.994	0.998
		I112	-2.201	-1.312	-0.588	1.006	0.945	0.945
		I144	-2.959	-1.734	-0.706	1.427	0.928	0.943
		I152	-2.21	-0.746	-0.301	1.601	1.009	1.006
Honesty and humility	Humility	I108	-3.28	-2.456	-1.44	0.52	0.894	0.911
		I132	-1.971	-0.479	0.132	1.274	0.981	0.975
		I156	-2.175	-0.7	-0.67	1.142	1.033	1.019
	Honesty	I12	-2.456	-2.087	-1.149	0.972	0.82	0.837
		I84	-3.151	-1.692	-1.121	1.35	0.859	0.873
		I100	-2.625	-1.436	-0.636	1.706	0.907	0.922
		I116	-2.831	-1.839	-0.016	1.68	0.945	0.945
		I124	-1.651	-0.243	0.22	1.621	1.007	1.003
		I140	-2.842	-1.511	-0.287	1.559	0.897	0.896
Empathy and communication	Communication	I34	-3.02	-1.419	-0.367	1.782	0.881	0.88
		I50	-2.765	-1.101	-0.223	1.611	0.877	0.863
		I58	-4.064	-2.461	-1.03	1.536	0.872	0.877
		I138	-3.658	-2.52	-0.857	1.658	0.803	0.805
		I154	-3.267	-2.177	-0.607	1.709	0.772	0.784
	Empathy	I2	-3.826	-2.025	-1.407	1.454	1.055	1.065
		I66	-3.118	-2.563	-0.771	1.934	0.948	0.946
		I106	-3.355	-2.819	-1.032	1.711	0.853	0.873
		I114	-3.198	-1.997	-0.729	1.813	1.181	1.144
		I122	-3.514	-2.065	-0.704	1.796	1.059	1.047
Responsibility and calling	Calling	I13	-1.538	0.079	0.834	2.302	0.959	0.952
		I21	-1.951	-0.35	1.112	2.532	0.918	0.918
		I69	-2.066	-0.576	0.626	2.259	0.864	0.861
		I85	-1.734	-0.27	0.475	2.169	0.91	0.907
		I133	-1.978	-0.347	0.788	2.359	0.863	0.862
	Responsibility	I5	-2.561	-1.011	-0.988	0.813	0.972	0.973
		I29	-2.603	-1.772	-0.824	0.703	0.968	0.979
		I37	-2.596	-1.472	-0.195	1.315	0.901	0.904
		I53	-3.484	-2.074	-1.565	0.554	0.906	0.932
		I77	-2.546	-0.566	-0.011	1.337	1.004	1
Care and respect	Care	I67	-3.177	-2.71	-1.169	1.798	0.951	0.935
		I75	-3.41	-3.092	-1.748	1.724	0.927	0.95
		I123	-3.537	-3.056	-1.493	1.746	0.866	0.875
		I131	-3.676	-2.682	-1.059	1.971	1.032	1.035
		I155	-3.537	-3.285	-1.954	0.802	0.897	0.923
	Respect	I3	-3.253	-2.863	-2.355	0.254	0.865	0.914
		I19	-3.453	-3.094	-1.64	1.756	0.952	0.962
		I27	-4.501	-2.967	-2.055	0.441	0.887	0.917
		I35	-4.425	-3.146	-1.601	1.203	0.937	0.932
		I51	-3.432	-2.999	-1.838	1.055	0.953	0.948
Collaboration and magnanimity	Magnanimity	I14	-1.78	-1.138	-0.307	1.46	0.919	0.922
		I54	-1.716	-0.365	-0.233	1.613	0.819	0.798
		I62	-1.746	-0.235	0.116	1.708	0.829	0.825
		I70	-1.981	-0.562	-0.169	1.731	0.754	0.746
		I78	-1.776	-0.601	-0.415	1.305	0.783	0.782
	Collaboration	I86	-2.744	-2.442	-1.2	1.287	1.051	1.081
		I102	-2.519	-1.959	-1.593	1.3	0.992	1.009
		I110	-2.778	-2.631	-0.769	1.629	0.992	1.009
		I118	-2.912	-2.436	-1.449	1.539	0.897	0.955
		I158	-2.959	-2.879	-1.409	1.45	1	1.021
Creativity and positivity	Creativity	I55	-2.651	-0.728	0.212	1.85	0.839	0.836
		I63	-2.135	-1.164	-0.291	1.461	0.879	0.882
		I71	-2.563	-0.965	0.011	1.817	1.028	1.011
		I111	-2.237	-0.698	0.281	1.846	0.805	0.803
		I127	-2.172	-1.066	-0.102	1.565	0.832	0.829
	Positivity	I15	-2.488	-2.087	-0.596	1.231	0.939	0.943
		I23	-3.246	-2.34	-0.698	1.231	1.013	1.01
		I31	-2.685	-2.442	-1.085	1.212	0.898	0.904
		I39	-1.97	-1.679	-1.115	0.886	1.082	1.076
		I47	-2.944	-2.199	-0.993	1.268	0.947	0.964
SPHER3C = Service and sacrifice, Patience and leadership, Honesty and humility, Empathy and communication, Responsibility and calling, Care and respect, Collaboration and magnanimity, Creativity and positivity
b = boundary parameters
