# Supplementary material for: Development of a character qualities test for medical students in Korea using polytomous item response theory and factor analysis: a preliminary scale development study
Source: J Educ Eval Health Prof. 2023 Jun 26;20:20. doi: 10.3352/jeehp.2023.20.20 (PMC10356546; doi:10.3352/jeehp.2023.20.20)
Supplement: Supplementary file 5 — Supplement 3. The exploratory factor analysis verification results of the SPHER3C qualities, including English translation of the final items for core character qualities test for medical students. [file jeehp-20-20-suppl3.xlsx]

## Sheet: 1
Supplement 3. The Exploratory factor analysis verification results of SPHER3C qualities
1) Service and sacrifice
Item no.	Items	Service	Sacrifice
I1	Volunteering is considered a civic duty.		0.392
I17	I have the ability to help the socially underprivileged.		0.526
I33	When I see unhappy people, I want to do something to help them.		0.8
I41	I am a person with a more altruistic heart than others.		0.457
I49	I listen when others ask for help, even if it's something I don't like.	0.474
I73	I make concessions for others if need be, even if it would definitely benefit me.	0.608
I81	Even when my work is behind me, I help others when asked.	0.598
I89	If there's something that other people don't want to do, I will do it first.	0.538
I97	It's okay if I lose money if more people can benefit.	0.665
I129	I like to help others.		0.47
KMO=.86, Bartlett=149.24,(df=9, p<.001), Correlation between factors =.508
※ Loadings below .30 hided.

## Sheet: 2
Supplement 3. The Exploratory factor analysis verification results of SPHER3C qualities
2) Patience and leadership
Item no.	Items	Patience	Leadership
I24	I tend to give up easily when things don't work out the way I thought.	0.759
I32	I get tired easily compared to other people.	0.615
I40	There are many cases where I can't finish the work to do because I'm absorbed in other fun.	0.543
I64	I do what you want to do, even if it takes a lot of time.		0.332
I72	I know all my strengths and weaknesses.		0.592
I112	I don't hate myself the way I am, including my flaws.		0.488
I128	I rarely go first in front of others.	0.443
I144	I clearly understand the strengths and weaknesses of close friends.		0.598
I152	It is not uncomfortable to ask the other person to do what they need.		0.441
I160	It is difficult to come up with an appropriate solution when a problem arises.	0.585
KMO=.74, Bartlett=127.54(df=9, p<.001), Correlation between factors =.12
※ Loadings below .30 hided.

## Sheet: 3
Supplement 3. The Exploratory factor analysis verification results of SPHER3C qualities
3) Honesty and humility
Item no.	Items	Honesty	Humility
I12	I tend to honestly admit to my mistakes.	0.652
I84	I readily admit my mistakes or faults.	0.613
I100	I do not hide my shortcomings from others.	0.489
I108	I try to be a person who is not ashamed of myself.	0.303	0.311
I116	I do not give in to unwanted pressure from others.	0.376
I124	I treat everyone the same.	0.422
I132	If I can use an expedient to my advantage, I will.		0.55
I140	Even if I see a loss, I do not decorate the situation in my favor.	0.438
I156	I blame others when things don't go well.		0.778
KMO=.72, Bartlett=265.72(df=8, p<.001.), Correlation between factors=0
※ Loadings below .30 hided.

## Sheet: 4
Supplement 3. The Exploratory factor analysis verification results of SPHER3C qualities
4) Empathy and communication
Item no.	Items	Communication	Empathy
I2	Before blaming someone for their mistake, I try to understand the other person's feelings first.		0.382
I34	Even if I don't have anything to say, I can have a pleasant conversation with the other person.	0.686
I50	I can easily communicate with people I am meeting for the first time.	0.774
I58	I can move naturally from one topic to another in a conversation.	0.581
I66	I can put aside my preconceived notions and listen to the opinions of others.		0.563
I106	I can communicate in a language that is easy for the other person to understand.		0.413
I114	I don't interrupt the other person when I'm talking.		0.503
I122	I can communicate while controlling my emotions.		0.568
I138	I am good at empathizing with others.	0.564
I154	Even if I am meeting someone for the first time, I can have a conversation tailored to that person.	0.651
KMO=84, Bartlett=136.57(df=9, p<.001), Correlation between factors =.422
※ Loadings below .30 hided.

## Sheet: 5
Supplement 3. The Exploratory factor analysis verification results of SPHER3C qualities
5) Responsibility and calling
Item no.	Items	Calling	Responsibi-lity
I5	I don't feel comfortable until I finish what I've planned.		0.484
I13	There is no obligation to do more than what is given to me.	0.503
I21	If it's something that needs to be done, someone else will do it, even if it's not me.	0.641
I29	I can't bear to see things go wrong because of me.		0.531
I37	I never do anything sloppy.		0.591
I53	I want to do my job well without being ashamed of myself.		0.475
I69	I often wonder what would happen if I didn't do it.	0.673
I77	I can't tolerate myself handing over to someone else what I've promised to do.		0.48
I85	If it's a group job, it's not necessarily my responsibility if things go wrong.	0.54
I133	Even if I did something wrong, there is no need to reveal it if the other person does not know.	0.514
KMO=.75, Bartlett=105.67(df=9, p<.001), Correlation between factors =.119
※ Loadings below .30 hided.
